# Supplementary material for: Bioinformatic Analyses Identify a Prognostic Autophagy-Related Long Non-coding RNA Signature Associated With Immune Microenvironment in Diffuse Gliomas
Source: Front Cell Dev Biol. 2021 Jun 15;9:694633. doi: 10.3389/fcell.2021.694633 (PMC8239411; doi:10.3389/fcell.2021.694633)
Supplement: Supplementary file 6 [file Table_1.XLSX]

## Sheet: Sheet1
ARLs
AC004067.1
AC004847.1
AC005515.1
AC005696.4
AC006033.2
AC007728.2
AC008760.2
AC008894.2
AC009041.2
AC011899.2
AC018816.1
AC022613.1
AC027307.2
AC060766.4
AC060766.7
AC069528.2
AC083862.2
AC092368.3
AC093673.1
AC100861.1
AC125611.3
AC133065.3
AC138207.4
AC138207.5
AC145098.1
AL118505.1
AL133415.1
AL357033.4
AL357054.4
C10orf55
C1RL-AS1
CARD8-AS1
CATIP-AS1
CYTOR
ELFN2
EPB41L4A-AS1
HCP5
LBX2-AS1
LINC00641
LINC01146
LINC01150
LINC01270
LINC01426
LINC01504
LINC01914
LINC01943
LINC02283
LINC02285
LINC02611
MIR155HG
MIR4435-2HG
MIR9-3HG
PAXIP1-AS2
PCED1B-AS1
PRAL
PSMB8-AS1
SLC25A21-AS1
U62317.1
USP30-AS1
AC000123.3
AC004492.1
AC004771.3
AC004908.1
AC004918.3
AC005253.1
AC005288.1
AC005562.1
AC005831.1
AC005921.2
AC006116.7
AC007192.2
AC007382.1
AC007406.5
AC007787.2
AC008115.3
AC008522.1
AC008764.2
AC008993.1
AC008993.2
AC009120.3
AC010834.3
AC011815.3
AC012313.1
AC012615.2
AC012676.5
AC015813.5
AC015971.1
AC016722.2
AC018647.2
AC018665.1
AC020763.3
AC020951.1
AC020978.9
AC021078.1
AC022150.4
AC023509.1
AC024075.1
AC025171.2
AC025257.1
AC026471.1
AC037459.3
AC053513.1
AC055811.4
AC060780.1
AC067852.3
AC073046.1
AC090181.3
AC093525.7
AC093525.8
AC093525.9
AC093752.3
AC100786.1
AC104116.1
AC104447.1
AC104581.4
AC105206.2
AC106820.5
AC108010.1
AC108449.2
AC108704.2
AC113189.2
AC116366.1
AC118344.1
AC135050.5
AC135178.2
AC138035.1
AC139887.2
AC140134.1
AC233300.1
AC234775.3
AC244517.7
AL031670.1
AL035252.4
AL049840.2
AL160408.2
AL162595.1
AL353763.1
AL354733.3
AL355075.2
AL513314.2
AL591684.2
AL691447.2
AL731577.2
AL929472.2
ANKRD10-IT1
AP000866.1
AP003064.1
AP003392.4
ARAP1-AS1
BX571846.1
C5orf66
CELF2-AS1
COX10-AS1
CTBP1-DT
EBLN3P
ENTPD1-AS1
FAM157C
FGD5-AS1
FTX
GMDS-DT
HCG18
LINC00265
LINC00630
LINC00667
LINC01001
LINC01002
LINC01278
MAGI2-AS3
MCM3AP-AS1
NPTN-IT1
POC1B-AS1
PSMD6-AS2
RAP2C-AS1
RBM12B-AS1
RNF185-AS1
SEMA6A-AS1
SLC8A1-AS1
SMG7-AS1
TAPT1-AS1
Z68871.1
ZNF32-AS2
AC008105.3
AL591895.1
ITGB2-AS1
NEAT1
AC004943.2
AC068768.1
AC074135.1
AC115618.2
AC242426.2
ARMCX5-GPRASP2
FBXL19-AS1
KTN1-AS1
LINC01572
STARD7-AS1
ABALON
AC005034.3
AC005034.5
AC005332.6
AC007620.2
AC009084.3
AC010531.7
AC012513.3
AC018362.2
AC018557.1
AC018809.2
AC023946.1
AC025576.1
AC064807.1
AC068385.1
AC091053.1
AC092691.1
AC099329.1
AC107027.3
AC108449.3
AF127577.1
AF131215.5
AL031600.3
AL137058.2
AL139317.3
AL355816.2
AL450326.1
FAM111A-DT
LINC01521
LINC01719
LINC02035
MKLN1-AS
NNT-AS1
NORAD
NUTM2B-AS1
OTUD6B-AS1
SPATA13
STX18-AS1
SUCLG2-AS1
UGDH-AS1
NRAV
AC008655.1
AC009403.1
AC027097.1
AC091057.1
AC099850.3
AC100827.3
AC108673.3
AF127577.4
AL136131.3
AP001107.2
RGS5
RNF216P1
UBA6-AS1
UBL7-AS1
ZNF561-AS1
ZNF674-AS1
AL024507.2
NUP50-DT
PPP1R26-AS1
AC002059.1
AC002128.1
AC002553.1
AC002553.2
AC003102.1
AC004253.1
AC004263.1
AC004623.1
AC004771.1
AC004908.3
AC004982.1
AC005329.1
AC005332.5
AC005519.1
AC005899.7
AC005962.1
AC006077.2
AC006128.1
AC006435.2
AC006480.2
AC007038.1
AC007292.1
AC007292.2
AC007666.1
AC008759.2
AC008764.6
AC008764.8
AC009065.1
AC009065.2
AC009065.8
AC009090.4
AC009090.5
AC009118.3
AC009120.2
AC009133.1
AC009148.1
AC009283.1
AC009690.2
AC009812.1
AC010245.2
AC010491.1
AC010542.5
AC010864.1
AC010883.1
AC011462.4
AC011498.6
AC011498.7
AC012236.1
AC012368.1
AC012615.6
AC012645.4
AC013731.1
AC015813.1
AC015961.2
AC016026.1
AC016747.3
AC016876.2
AC017083.1
AC018638.6
AC018638.7
AC018809.1
AC020558.2
AC020763.4
AC020917.4
AC021205.3
AC021739.3
AC022167.2
AC022400.6
AC022400.7
AC022400.8
AC022558.3
AC022762.2
AC023509.3
AC023818.1
AC023830.3
AC024075.2
AC024361.1
AC025171.4
AC025178.1
AC025287.3
AC025809.2
AC026362.1
AC026471.4
AC027307.1
AC027348.1
AC027601.1
AC027682.4
AC027682.7
AC027796.4
AC034236.2
AC040162.3
AC048341.2
AC048382.2
AC048382.6
AC066613.1
AC067750.1
AC068580.3
AC068620.2
AC068669.1
AC069281.2
AC073389.3
AC073548.1
AC073857.1
AC073869.1
AC073957.3
AC078909.2
AC079174.2
AC079322.1
AC083843.3
AC084018.1
AC084018.2
AC084125.2
AC084824.3
AC084824.5
AC087289.2
AC087392.3
AC087500.2
AC087741.1
AC087742.1
AC090198.1
AC090616.6
AC092119.2
AC092171.4
AC092683.1
AC093495.1
AC093525.6
AC093788.1
AC095057.3
AC096642.1
AC096992.2
AC099778.1
AC103691.1
AC104825.1
AC104964.3
AC105020.1
AC105219.1
AC105339.2
AC105339.5
AC105345.1
AC107375.1
AC109460.3
AC110285.2
AC114730.3
AC116667.1
AC120053.1
AC120114.3
AC120498.9
AC122129.1
AC124319.2
AC124944.3
AC126118.1
AC127024.5
AC129510.1
AC132192.2
AC132872.1
AC132872.2
AC132872.3
AC132872.4
AC132938.5
AC135048.4
AC135050.3
AC137932.3
AC138028.4
AC139887.4
AC142472.1
AC145285.6
AC232271.1
AC240565.2
AC245060.6
AC245884.8
AC254562.2
AC254562.3
AF111169.3
AJ003147.3
AL008582.1
AL021368.3
AL021707.2
AL021707.6
AL022069.2
AL022322.1
AL022326.2
AL022328.1
AL022328.2
AL031600.1
AL031714.1
AL031846.2
AL032819.2
AL049776.1
AL080317.1
AL096870.2
AL109811.1
AL109811.2
AL117379.1
AL118558.4
AL121890.2
AL122125.1
AL133325.3
AL133367.1
AL135999.1
AL136295.2
AL136295.7
AL138831.3
AL138960.1
AL139123.1
AL139287.1
AL157392.3
AL158071.4
AL159169.2
AL162511.1
AL162586.1
AL353763.2
AL353801.3
AL354892.3
AL355388.2
AL355488.1
AL355987.4
AL359091.1
AL359510.2
AL359715.1
AL359715.2
AL359881.2
AL359881.3
AL360181.2
AL391425.1
AL391684.1
AL391807.1
AL442128.2
AL450384.2
AL512652.2
AL512770.1
AL513320.1
AL513548.1
AL590666.2
AL592211.1
AL731563.3
AL731569.1
AL928970.1
AP000757.1
AP000866.6
AP000873.4
AP001029.2
AP001062.1
AP001062.3
AP001107.1
AP001107.4
AP001273.1
AP001453.3
AP002490.1
AP002907.1
AP003419.3
AP004608.1
AP006623.1
ARAP1-AS2
ARHGAP27P1-BPTFP1-KPNA2P3
ASMTL-AS1
BACE1-AS
BMS1P4
C4A-AS1
C4B-AS1
CAPN10-DT
CCDC18-AS1
CD27-AS1
CR559946.2
CTBP1-AS
DICER1-AS1
DNM1P41
EDRF1-AS1
ERVK13-1
FAM13A-AS1
FAM215B
GUSBP11
HCG27
HEXD-IT1
IL21R-AS1
LENG8-AS1
LINC00106
LINC00173
LINC00174
LINC00205
LINC00342
LINC00685
LINC00894
LINC00926
LINC01004
LINC01089
LINC01160
LINC01176
LINC01238
LINC01311
LINC01355
LINC01424
LINC01786
LINC02352
LINC02604
LINC02615
MALAT1
MCCC1-AS1
MHENCR
MIR29B2CHG
MMP25-AS1
MRPL23-AS1
MUC20-OT1
N4BP2L2-IT2
NALT1
NAMA
NCAM1-AS1
PDXDC2P-NPIPB14P
PPP3CB-AS1
PSMA3-AS1
PTGES2-AS1
PTOV1-AS2
RAD51-AS1
RBFADN
RBM5-AS1
RFPL3S
RNF139-AS1
RUSC1-AS1
SEMA3F-AS1
SH3BP5-AS1
SLC25A25-AS1
SLC9A3-AS1
SLX1A-SULT1A3
SLX1B-SULT1A4
SNHG20
SPAG5-AS1
STAG3L5P-PVRIG2P-PILRB
STPG3-AS1
STRA6LP
THUMPD3-AS1
TSC22D1-AS1
U73166.1
YEATS2-AS1
Z83843.1
Z84485.1
Z97832.2
ZEB2-AS1
ZKSCAN2-DT
ZNF213-AS1
ZNF252P-AS1
ZNF451-AS1
ZSWIM8-AS1
AC004466.1
AC005332.3
AC005523.2
AC009088.1
AC010653.2
AC012510.1
AC067852.2
AC073896.4
AC079414.3
AC102953.2
AC106886.5
AL049840.4
AL133520.1
AL354740.1
AP001160.3
AP001505.1
ARRDC1-AS1
BAIAP2-DT
PP7080
AC002310.5
AC003681.1
AC004158.1
AC005070.3
AC006449.7
AC007485.2
AC007610.4
AC007663.4
AC007743.1
AC007878.1
AC008764.9
AC008957.3
AC008969.1
AC009019.1
AC009102.2
AC009126.1
AC009812.3
AC011477.3
AC011912.1
AC012254.3
AC015909.5
AC016588.2
AC019080.1
AC019205.1
AC020978.5
AC022107.1
AC022211.2
AC022395.1
AC024580.1
AC025917.1
AC037459.2
AC055811.1
AC068700.1
AC068790.9
AC069185.1
AC073254.1
AC080100.1
AC087286.2
AC090186.1
AC090578.1
AC090587.2
AC090607.1
AC092111.2
AC092139.1
AC092295.2
AC093110.1
AC093297.2
AC093525.4
AC098850.1
AC099521.2
AC104109.4
AC104985.1
AC107068.1
AC114811.2
AC116158.1
AC120036.4
AC120114.1
AC124303.2
AC124312.2
AC124312.3
AC124312.4
AC131212.2
AC132219.2
AC138028.2
AC239799.1
AC245060.2
ACAP2-IT1
AF131216.1
AL031282.2
AL031587.1
AL031587.5
AL031717.1
AL035448.1
AL035530.2
AL049780.3
AL049796.1
AL122035.1
AL122035.2
AL132656.4
AL133243.3
AL133355.1
AL138921.2
AL139274.2
AL139407.1
AL158163.1
AL158211.5
AL158212.3
AL160313.1
AL161457.2
AL162171.3
AL162311.3
AL162426.1
AL356019.2
AL356056.2
AL356273.3
AL356489.2
AL359643.2
AL391121.1
AL450263.1
AL512625.2
AL591848.4
AL596244.1
AL603756.1
AL627309.5
AL662795.2
AL807752.3
AL928654.1
AP000560.1
AP000648.3
AP000662.1
AP000721.2
AP000766.1
AP000941.1
AP003486.1
BOLA3-AS1
CCDC183-AS1
CKMT2-AS1
DLEU2L
DNAH10OS
EIF3J-DT
FAM106A
FAM66A
FAM66C
FLJ46284
LINC00294
LINC00863
LINC00928
LINC01963
LINC02175
LINC02449
MCPH1-AS1
MIR600HG
NDUFA6-DT
NOP14-AS1
OIP5-AS1
PAXBP1-AS1
PWAR5
SGMS1-AS1
SLC6A1-AS1
SNHG14
TRAPPC12-AS1
Z97653.2
Z99129.4
ZBTB20-AS4
AC010319.4
AC026401.3
AC073864.1
AC078883.1
AC083799.1
AC092720.2
AC112220.2
AC135048.1
AL022313.4
AL441992.1
AL445524.1
AL512353.1
AL604028.1
CRNDE
ELOA-AS1
HAR1A
HOTAIRM1
LEF1-AS1
LINC00324
LINC00339
LINC00601
PINK1-AS
PLBD1-AS1
SNHG26
TPRG1-AS1
VIM-AS1
AC012313.5
AC118344.2
AC127070.4
AC144548.1
CIRBP-AS1
DTX2P1-UPK3BP1-PMS2P11
INE1
KLF3-AS1
STARD4-AS1
AC010226.1
AC026801.2
AC103923.1
AL049749.1
AL513217.1
ATP1A1-AS1
B3GALT5-AS1
LHX5-AS1
LRRC8C-DT
PTOV1-AS1
RHPN1-AS1
AC012615.1
AC139530.1
AC145207.5
AL035461.2
VASH1-AS1
AC090559.1
AL160412.1
AC092171.2
AC114271.1
AC010168.2
AGAP2-AS1
AL109615.3
AL162231.2
AL359258.2
AL359258.3
AL591845.1
BX322234.1
DNM1P35
LINC00884
LINC01679
LINC02609
SBF2-AS1
CASC2
LINC01088
LINC01094
AC002116.2
AC007342.7
AC007998.3
AC008669.1
AC015540.1
AC015967.1
AC017002.3
AC022210.1
AC027130.1
AC064875.1
AC090692.1
AC092718.4
AC093895.1
AC107398.3
AC108463.2
AC124016.2
AC138305.3
AC145676.1
AC244153.1
AL078621.1
AL117332.1
AL138724.1
AL157700.1
AL354919.2
AL355338.1
AL355974.2
AL391834.1
AL662797.1
AL731533.2
AP000223.1
AP000695.1
AP000695.2
AP000879.1
AP001453.2
AP001486.2
AP001972.5
BX640514.2
FLJ16779
GAPLINC
H19
ITGA6-AS1
LIMD1-AS1
LINC00844
LINC01091
LINC01503
LINC01587
LINC01614
LINC01638
LINC01841
LINC02587
LUCAT1
MANCR
MIR3681HG
OSMR-AS1
PIK3CD-AS2
PVT1
SOCS2-AS1
ZFPM2-AS1
ZNF433-AS1
ZNF710-AS1
AC002456.1
AC009630.2
AC012073.1
AC023301.1
AC024267.6
AC025171.5
AC026790.1
AC080038.1
AC092958.1
AC099518.5
AC108673.2
AC110774.1
AF106564.1
AL049871.1
AL136964.1
AL137025.1
AL138955.1
AL445363.3
AP001148.1
BASP1-AS1
BX470102.1
DGCR5
FOXD3-AS1
GNAS-AS1
HOXA-AS2
LINC00320
LINC00632
LINC00836
LINC00882
LINC01579
LINC01842
LIPE-AS1
LNCTAM34A
MIR124-2HG
MPPED2-AS1
PRRT3-AS1
RFPL1S
SNHG18
TMEM72-AS1
WDFY3-AS2
ZNF529-AS1
AC091181.1
ID2-AS1
LYPLAL1-DT
MGC16275
AC012467.2
AC025211.1
AC025263.1
AC053503.1
AC062021.1
AC074286.1
AC133637.1
C2orf27A
GDNF-AS1
GLIDR
LINC00237
LINC01918
LINC02440
RUNDC3A-AS1
SNHG1
TGFB2-OT1
TRAF3IP2-AS1
AC005821.1
AC007744.1
AC008543.1
AC008750.2
AC010173.1
AC012593.1
AC025176.1
AC027228.2
AC087501.4
AC091057.4
AC120057.3
AC130324.3
ADD3-AS1
AF131216.3
AL021807.1
AL023803.2
AL133215.2
AL445231.1
ATP2A1-AS1
DDX11-AS1
DLEU2
DNMBP-AS1
FAM242C
FOXD2-AS1
HOXA-AS3
HOXC-AS1
HOXD-AS2
LINC00664
LINC00665
LINC01224
LINC01532
LINC01561
LINC02427
OLMALINC
POLH-AS1
SLC16A1-AS1
SNHG16
TMPO-AS1
ZIM2-AS1
ZNF687-AS1
AC000068.1
AC004039.1
AC004264.2
AC004803.1
AC004877.1
AC005104.1
AC005839.1
AC007191.1
AC007566.1
AC008079.1
AC008124.1
AC008147.2
AC008731.1
AC008752.3
AC008761.3
AC009078.3
AC009095.1
AC009113.1
AC009166.2
AC009404.1
AC009948.1
AC010285.1
AC011008.2
AC011477.2
AC012360.3
AC013403.2
AC015813.6
AC018690.1
AC018695.4
AC022613.3
AC025031.4
AC025034.1
AC027290.2
AC083843.2
AC091132.3
AC092111.1
AC092117.2
AC092910.3
AC093627.5
AC103974.1
AC109587.1
AC116535.1
AC117503.2
AC117503.4
AC124045.1
AC126474.2
AC131009.4
AC134407.3
AC136624.2
AC141586.5
AC211433.1
AC233263.6
AC243562.3
AC245060.5
ADORA2A-AS1
AF230666.1
AL008721.2
AL021368.2
AL021937.1
AL022069.1
AL031985.3
AL118506.1
AL121772.3
AL133243.2
AL133406.2
AL135925.1
AL135999.2
AL160006.1
AL161756.1
AL353804.1
AL358933.1
AL359878.1
AL359922.2
AL445931.1
AL451064.2
AL513550.1
AL596202.1
AL606534.1
AL645941.1
AL845472.1
AP001094.2
AP001469.2
AP001767.4
AP003392.1
AP4B1-AS1
C1orf220
CCND2-AS1
DNAJC3-DT
EIF2AK3-DT
GABPB1-AS1
HDAC2-AS2
HMGN3-AS1
IQCH-AS1
LINC00461
LINC00663
LINC01126
LINC01560
LINCR-0001
MANEA-DT
MIR4453HG
MORF4L2-AS1
NFYC-AS1
PAN3-AS1
PKD1P6-NPIPP1
RAMP2-AS1
RBM26-AS1
RFX3-AS1
SMCR5
SOS1-IT1
SREBF2-AS1
STAM-AS1
THAP9-AS1
TPT1-AS1
TTC28-AS1
UCKL1-AS1
WAC-AS1
Z98885.3
ZNF571-AS1
AC008946.1
TMEM99
AC087393.2
AC091435.2
AL355916.1
AL445288.1
LINC00472
TRAM2-AS1
USP27X-AS1
AC000403.1
AC002101.1
AC002351.1
AC003684.1
AC004023.1
AC004147.2
AC004147.4
AC004490.1
AC004816.1
AC004817.1
AC004817.4
AC005089.1
AC005252.3
AC005726.3
AC005865.2
AC006449.1
AC006450.3
AC007368.1
AC007527.2
AC007922.3
AC008105.1
AC008164.1
AC008574.1
AC008691.1
AC008708.2
AC009093.4
AC009487.3
AC010266.2
AC010336.2
AC010624.2
AC010857.1
AC010931.2
AC011287.1
AC011374.1
AC011445.1
AC011978.2
AC011995.2
AC012508.1
AC015468.3
AC015712.2
AC015712.7
AC015722.2
AC015726.1
AC015819.3
AC015961.1
AC016576.1
AC016687.2
AC016687.3
AC016717.2
AC017076.1
AC018358.1
AC018685.2
AC019171.1
AC020907.2
AC021016.2
AC021683.1
AC021683.2
AC021683.3
AC022336.2
AC022400.1
AC022417.1
AC022424.1
AC022893.2
AC022960.2
AC023154.1
AC024909.1
AC025253.1
AC026310.3
AC026469.1
AC026585.1
AC026797.1
AC026979.3
AC027271.1
AC037441.1
AC040174.1
AC040174.2
AC046130.2
AC046195.1
AC055717.1
AC060809.1
AC061961.1
AC061975.6
AC062028.1
AC066612.1
AC066612.2
AC067956.1
AC067969.1
AC068418.2
AC068787.1
AC068987.2
AC069133.1
AC073525.1
AC074387.1
AC078925.1
AC078925.2
AC078925.3
AC078950.1
AC079154.1
AC079296.1
AC079336.5
AC080013.1
AC080078.2
AC084759.3
AC084809.1
AC084809.2
AC090241.2
AC090707.1
AC090907.2
AC090921.1
AC092296.2
AC092335.1
AC092376.2
AC092384.1
AC092692.1
AC096570.1
AC096636.1
AC097381.2
AC097639.1
AC098483.1
AC099684.1
AC100797.4
AC100860.1
AC103564.1
AC103681.2
AC103843.1
AC103855.2
AC104002.3
AC104024.2
AC104072.1
AC104129.1
AC104260.1
AC104260.2
AC104623.2
AC104667.1
AC105046.1
AC105393.1
AC105749.1
AC106881.1
AC108749.1
AC110491.1
AC110619.1
AC114284.1
AC116456.1
AC120193.1
AC121757.1
AC123768.4
AC124804.1
AC125616.1
AC133528.1
AC134312.1
AC134312.3
AC134312.4
AC135782.1
AC138028.1
AC138089.1
AC138305.1
AC138430.1
AC138430.2
AC138649.1
AC139491.1
AC140125.2
AC145207.1
AC148477.1
AC148477.2
AC148477.3
AC148477.5
AC148477.7
AC226101.1
AF111167.2
AFAP1-AS1
AIRN
AJ009632.2
AL020994.2
AL021395.1
AL022323.1
AL031429.2
AL035409.1
AL035696.3
AL049594.1
AL049651.2
AL049775.1
AL117329.1
AL118508.1
AL121749.1
AL121768.1
AL121835.2
AL121895.1
AL121906.2
AL121929.2
AL122008.3
AL133166.1
AL133387.1
AL137786.1
AL138688.2
AL139246.5
AL139275.1
AL139352.1
AL139384.2
AL157944.1
AL161645.1
AL161734.1
AL162311.1
AL162457.2
AL353611.1
AL353746.1
AL355472.3
AL355578.1
AL359853.1
AL359924.1
AL365361.1
AL390778.1
AL390778.2
AL390783.1
AL445433.2
AL450322.1
AL450322.2
AL451164.1
AL583722.3
AL583859.2
AL591222.1
AL591501.1
AL592182.2
AL662844.4
AL662864.1
ANKRD34C-AS1
AP000679.1
AP000843.1
AP001178.3
AP001267.2
AP001330.1
AP001972.3
AP001993.1
AP001999.1
AP002847.1
AP003066.1
AP003108.5
AP003355.2
AP003559.1
AP003721.1
AP005242.4
ATP2B1-AS1
C17orf102
C22orf24
C2CD4D-AS1
CALML3-AS1
CERNA1
CFAP58-DT
CXXC4-AS1
CYP1B1-AS1
DCTN1-AS1
DDN-AS1
DKFZP434H168
DLGAP1-AS4
DOCK9-DT
DPP10-AS1
EFCAB6-AS1
EMX2OS
FAM215A
FAM87A
FER1L6-AS2
GRM5-AS1
HCG11
HTR5A-AS1
IL12A-AS1
JAZF1-AS1
KIRREL3-AS3
KLHL30-AS1
KRTAP5-AS1
LIN28B-AS1
LINC00290
LINC00326
LINC00343
LINC00390
LINC00398
LINC00460
LINC00507
LINC00552
LINC00567
LINC00592
LINC00621
LINC00622
LINC00898
LINC00923
LINC00943
LINC00957
LINC01007
LINC01018
LINC01106
LINC01122
LINC01123
LINC01140
LINC01164
LINC01166
LINC01168
LINC01197
LINC01202
LINC01250
LINC01257
LINC01289
LINC01331
LINC01332
LINC01346
LINC01361
LINC01378
LINC01476
LINC01484
LINC01494
LINC01511
LINC01574
LINC01616
LINC01639
LINC01654
LINC01721
LINC01771
LINC01785
LINC01793
LINC01821
LINC01885
LINC02012
LINC02033
LINC02188
LINC02192
LINC02196
LINC02217
LINC02254
LINC02263
LINC02298
LINC02346
LINC02347
LINC02371
LINC02389
LINC02411
LINC02433
LINC02458
LINC02500
LINC02600
LINC02607
LY6E-DT
LY86-AS1
MAPT-IT1
MGAT3-AS1
MIR137HG
MIR3976HG
MIR4500HG
MIR7-3HG
MYT1L-AS1
PABPC1L2B-AS1
PAQR9-AS1
PART1
PEG13
PP12613
PRKAG2-AS1
PRR29-AS1
PTPRD-AS2
RAPGEF4-AS1
RASGRF2-AS1
RNF144A-AS1
RORB-AS1
SATB2-AS1
SHANK2-AS1
SLC26A4-AS1
SNAI3-AS1
SND1-IT1
SNHG28
STXBP5-AS1
SYP-AS1
THSD4-AS1
TRHDE-AS1
TUSC8
UMODL1-AS1
VSTM2A-OT1
Z68323.1
Z82188.2
AC005786.3
AC010503.2
AC026356.1
AC093330.1
AC130456.5
AC135457.1
AC145207.2
AL008729.2
AL157871.1
AL590133.2
LPP-AS2
AC004951.4
AC004982.2
AC005197.1
AC005785.1
AC005785.2
AC006942.1
AC008875.1
AC009065.4
AC009065.5
AC010809.2
AC022211.4
AC092118.2
AF111169.1
AL035071.1
AL137244.1
AL161452.1
AL354836.1
AL390728.6
AL671710.1
AP001160.2
AP001412.1
C9orf139
U62317.2
VPS9D1-AS1
AC087289.5
AC000068.2
AC004854.2
AC007490.1
AC007938.1
AC009955.2
AC012213.1
AC012213.4
AC012508.2
AC015922.3
AC018410.1
AC018541.1
AC020909.2
AC022239.1
AC023421.1
AC023762.1
AC069224.1
AC069228.1
AC079089.1
AC091271.1
AC092117.1
AC097468.2
AC105053.1
AC110285.1
AC124798.1
AC140912.1
AL023806.1
AL031055.1
AL031658.2
AL109810.2
AL121827.1
AL135999.3
AL139260.1
AL157400.3
AL353597.1
AL354892.2
AL391834.2
AL392083.1
AL731571.1
AP000911.1
AP001469.3
AP006333.2
CISTR
CPB2-AS1
DRAIC
EPCAM-DT
ERVK9-11
FAM181A-AS1
FLJ31104
LINC00941
LINC02110
MAPT-AS1
METTL14-DT
MIR22HG
NECTIN3-AS1
SCARNA9
TLX1NB
TMCC1-AS1
TMEM220-AS1
TMEM254-AS1
TOB1-AS1
AC002091.1
AC002091.2
AC004921.1
AC006027.1
AC008738.3
AC008897.3
AC008915.2
AC009119.1
AC009878.1
AC009950.1
AC010247.1
AC010247.2
AC010336.3
AC011899.3
AC018755.4
AC022182.2
AC024560.3
AC040970.1
AC063977.6
AC087045.2
AC087672.2
AC092667.1
AC092675.1
AC093627.7
AC093726.1
AC097504.2
AC097641.1
AC099343.3
AC099518.1
AC099524.1
AC108676.1
AC110995.1
AC140481.1
AC147067.1
AC233723.2
AC243960.1
AD000864.1
ADGRA1-AS1
AL008718.2
AL022337.1
AL031595.1
AL035446.1
AL133342.1
AL137186.2
AL161785.1
AL353751.1
AL353796.1
AL355922.1
AL390755.1
AL391832.2
AL512785.1
AL589765.6
AL590764.1
AL592424.1
AL731567.1
AP000280.1
AP000350.5
AP001056.1
AP002893.1
BX284668.5
C20orf197
EML2-AS1
FAM87B
HAR1B
INHBA-AS1
L3MBTL4-AS1
LINC00623
LINC01137
LINC01506
LINC01537
LINC01678
LINC01684
LINC01736
LINC01871
LINC01907
LINC02207
LINC02328
LINC02381
LINC02432
LINC02513
NFIA-AS2
PIK3CD-AS1
TRG-AS1
Z97653.1
Z98257.1
ZNF503-AS2
AC005083.1
AC009902.2
AC010273.2
AC015922.2
AC025171.1
AC069209.1
AC080038.3
AC092645.1
AC108463.3
AL078596.1
AL161421.1
AL162258.1
HOTAIR
HOXC-AS2
LACTB2-AS1
LINC00327
LINC00900
LINC01159
LINC01778
LINC01831
LINC02308
LINC02521
NR2F2-AS1
AC002480.2
AC003035.2
AC004233.3
AC004264.1
AC004471.2
AC005264.1
AC011474.1
AC011773.3
AC012645.1
AC013451.1
AC013489.3
AC015908.3
AC016405.3
AC018648.1
AC020905.1
AC022306.2
AC022509.1
AC022509.2
AC022613.2
AC023043.1
AC023043.4
AC027237.3
AC069544.1
AC073896.2
AC084824.4
AC090409.1
AC092437.1
AC093117.1
AC093510.2
AC093627.4
AC097059.1
AC100849.1
AC104985.2
AC108134.2
AC108134.3
AC124067.2
AC124248.1
AC127070.2
AC139768.1
ACTN1-AS1
AL008726.1
AL021392.1
AL022476.1
AL049838.1
AL118558.3
AL132656.2
AL132711.1
AL138820.1
AL157394.1
AL158163.2
AL158166.2
AL161729.3
AL355073.2
AL445493.3
AL583856.2
AP005329.3
BBOX1-AS1
BCRP3
BX537318.1
DARS-AS1
FAM201A
HORMAD2-AS1
HOXB-AS1
KCNK4-TEX40
KIAA2012-AS1
LINC00463
LINC00968
LINC01271
LINC01303
LINC01310
LINC01358
LINC01366
LINC01929
LINC02015
LINC02084
LINC02345
LINC02384
LINC02542
LINC02593
LINC02605
LOXL1-AS1
MIR3945HG
MYCNOS
PCAT19
RNU6ATAC35P
SCAT1
WWTR1-AS1
Z95115.1
ZNF503-AS1
AC005165.1
AC008972.2
AC010729.1
AC011450.1
AC021483.2
AC022034.1
AC025154.2
AC093726.2
AC096921.2
AC127502.2
AC135983.2
ADAMTS9-AS2
AL157838.1
AL358334.2
AP001636.3
AP002840.2
AP005432.2
BAALC-AS1
BHLHE40-AS1
GAS6-AS1
HLA-F-AS1
IGFBP7-AS1
LINC00886
LINC01127
LINC01273
LINC01852
PAUPAR
PKN2-AS1
AC011511.5
AC245128.3
AL356215.1
AC004585.1
AC007384.1
AC015819.1
AC099509.1
AC133644.2
AL357033.3
AL391832.3
CHRM3-AS2
LINC00239
LINC00861
LINC01215
MYOSLID
TRBV11-2
AC008906.1
AC023908.3
AL513327.1
AC068057.1
AC073508.3
AC125257.1
C21orf62-AS1
ILF3-DT
LIFR-AS1
LINC01102
OSER1-DT
OXCT1-AS1
SOX2-OT
SOX21-AS1
CDKN2A-DT
CDKN2B-AS1
AL391422.4
ASB16-AS1
AC002401.4
AC013391.3
AC025162.2
AC025857.2
AC078850.1
AL118508.3
LINC02454
SNHG19
LINC01857
AC021739.2
AC027307.3
AC093535.2
AC136475.2
AC136475.7
AC234582.1
AL391845.2
AL592158.1
FAM182A
FAM182B
INTS6-AS1
MALINC1
AC007098.1
AC010536.3
AC015908.2
AC018450.1
AC055874.1
AL031666.1
AL133304.3
AL512329.2
APCDD1L-DT
LINC00092
LINC02447
LINC02525
PHEX-AS1
SNHG6
AC005225.2
AC034206.1
AC145124.1
ELN-AS1
PRKCZ-AS1
RASSF8-AS1
AC010536.1
AC074183.2
AL121820.2
AL645608.2
AL645608.6
CA3-AS1
ERICH6-AS1
JMJD1C-AS1
SNHG7
EGFR-AS1
AC007495.1
AC090948.2
AL445490.1
AC007308.1
AC011374.2
AC018362.1
AC084036.1
AC087292.1
AC005330.1
AC009084.2
AC015912.3
AC104836.1
AL031710.1
GAS5
ZFAS1
AL121753.2
MRPL20-AS1
AC000067.1
AC002428.2
AC006059.1
AC007406.3
AC007786.1
AC009299.2
AC016705.2
AC016888.1
AC017002.1
AC023024.1
AC023024.2
AC026369.2
AC026691.1
AC046143.1
AC048382.5
AC067838.1
AC092140.2
AC092162.3
AC245297.2
AL365259.1
AP001830.1
C5orf64-AS1
LINC00906
LINC02172
WDR11-AS1
Z98885.2
LINC01637
MEG8
AC020916.1
AC078785.1
AL162274.3
LINC01287
LINC01415
PTGER4P2-CDK2AP2P2
Z97989.1
AL035587.1
CACTIN-AS1
IL10RB-DT
PITPNA-AS1
AC090241.3
AC104083.1
AC121493.1
AC138028.5
AL354863.1
LINC02043
AC034228.1
AC137723.1
AL161668.4
AL161772.1
ALOX12-AS1
AP000708.1
ARHGEF26-AS1
BDNF-AS
LINC01338
SLC25A5-AS1
ZBED5-AS1
AC010655.2
AC114803.1
MIR210HG
AC009005.1
AC010186.3
AC093157.1
AC107021.2
AC243829.1
AL122010.1
AL359764.1
AL513497.1
BTG3-AS1
EMC1-AS1
FOXD1-AS1
HAS2-AS1
KDM4A-AS1
LINC00662
WARS2-AS1
WARS2-IT1
WEE2-AS1
AC006449.5
AC007405.2
AC126407.1
ACVR2B-AS1
EIPR1-IT1
MIR325HG
AC022916.1
[truncated: 540 more rows]
