# Supplementary material for: Bioinformatic Analyses Identify a Prognostic Autophagy-Related Long Non-coding RNA Signature Associated With Immune Microenvironment in Diffuse Gliomas
Source: Front Cell Dev Biol. 2021 Jun 15;9:694633. doi: 10.3389/fcell.2021.694633 (PMC8239411; doi:10.3389/fcell.2021.694633)
Supplement: Supplementary file 7 [file Table_2.XLSX]

## Sheet: Sheet1
ARLs
AC004067.1
AC004847.1
AC005696.4
AC006033.2
AC008760.2
AC008894.2
AC009041.2
AC011899.2
AC022613.1
AC027307.2
AC060766.4
AC060766.7
AC083862.2
AC092368.3
AC093673.1
AC100861.1
AC125611.3
AC138207.4
AC138207.5
AC145098.1
AL118505.1
AL133415.1
AL357033.4
AL357054.4
C1RL-AS1
CARD8-AS1
CATIP-AS1
CYTOR
ELFN2
EPB41L4A-AS1
HCP5
LBX2-AS1
LINC00641
LINC01146
LINC01150
LINC01270
LINC01426
LINC01504
LINC01914
LINC01943
LINC02283
LINC02285
LINC02611
MIR4435-2HG
PAXIP1-AS2
PCED1B-AS1
PSMB8-AS1
SLC25A21-AS1
U62317.1
USP30-AS1
AC004492.1
AC008115.3
AC008764.2
AC010834.3
AC012313.1
AC015971.1
AC016722.2
AC018647.2
AC021078.1
AC022150.4
AC024075.1
AC067852.3
AC073046.1
AC093525.7
AC105206.2
AC106820.5
AC108449.2
AC234775.3
AC244517.7
AL160408.2
AL354733.3
AL355075.2
AL591684.2
AL691447.2
AL731577.2
AP000866.1
AP003064.1
ARAP1-AS1
C5orf66
CELF2-AS1
LINC00265
LINC00630
LINC00667
LINC01278
MCM3AP-AS1
NPTN-IT1
RNF185-AS1
Z68871.1
ZNF32-AS2
AC008105.3
ITGB2-AS1
AC004943.2
LINC01572
AC005034.5
AC007620.2
AC018362.2
AC091053.1
AC092691.1
AC107027.3
AC108449.3
AF127577.1
AF131215.5
AL031600.3
AL137058.2
AL139317.3
AL355816.2
AL450326.1
FAM111A-DT
LINC01521
LINC01719
NNT-AS1
NORAD
NUTM2B-AS1
OTUD6B-AS1
STX18-AS1
NRAV
AC008655.1
AC027097.1
AC091057.1
AC099850.3
AF127577.4
AL136131.3
AP001107.2
UBA6-AS1
ZNF674-AS1
AC002128.1
AC005332.5
AC005519.1
AC005899.7
AC007292.1
AC007666.1
AC009118.3
AC009690.2
AC009812.1
AC010883.1
AC011462.4
AC013731.1
AC015961.2
AC021739.3
AC024361.1
AC027307.1
AC027682.4
AC027796.4
AC034236.2
AC048382.6
AC067750.1
AC068620.2
AC073389.3
AC084018.1
AC084018.2
AC087500.2
AC093495.1
AC096642.1
AC103691.1
AC104825.1
AC105345.1
AC107375.1
AC110285.2
AC122129.1
AC127024.5
AC132872.3
AC139887.4
AC254562.2
AC254562.3
AF111169.3
AL008582.1
AL021707.6
AL031846.2
AL118558.4
AL133325.3
AL133367.1
AL135999.1
AL136295.7
AL138960.1
AL157392.3
AL162511.1
AL162586.1
AL353801.3
AL355488.1
AL359881.2
AL359881.3
AL391425.1
AL391807.1
AL512770.1
AL513548.1
AL590666.2
AL731569.1
AP000757.1
AP000873.4
AP001107.4
AP002490.1
AP004608.1
CD27-AS1
DICER1-AS1
EDRF1-AS1
FAM13A-AS1
LINC00173
LINC00926
LINC01160
LINC01176
LINC01238
LINC01311
LINC01786
LINC02604
MALAT1
MRPL23-AS1
NCAM1-AS1
PPP3CB-AS1
PTOV1-AS2
RAD51-AS1
RBM5-AS1
RNF139-AS1
SLC25A25-AS1
SLC9A3-AS1
TSC22D1-AS1
U73166.1
Z84485.1
ZEB2-AS1
AC004466.1
AC012510.1
AC079414.3
AL354740.1
AP001160.3
ARRDC1-AS1
BAIAP2-DT
AC003681.1
AC004158.1
AC005070.3
AC007663.4
AC007743.1
AC009019.1
AC009102.2
AC009126.1
AC011912.1
AC019080.1
AC019205.1
AC020978.5
AC022211.2
AC022395.1
AC025917.1
AC068700.1
AC069185.1
AC073254.1
AC090578.1
AC090587.2
AC092111.2
AC093110.1
AC104985.1
AC114811.2
AC116158.1
AC120036.4
AC120114.1
AC124312.2
AC124312.4
AC245060.2
ACAP2-IT1
AF131216.1
AL031587.1
AL031717.1
AL035530.2
AL049796.1
AL122035.1
AL133243.3
AL133355.1
AL138921.2
AL139274.2
AL139407.1
AL158163.1
AL158212.3
AL160313.1
AL161457.2
AL162171.3
AL162311.3
AL356019.2
AL356056.2
AL356489.2
AL359643.2
AL391121.1
AL450263.1
AL512625.2
AL591848.4
AL596244.1
AL603756.1
AL627309.5
AL807752.3
AP000662.1
AP000721.2
AP000766.1
AP000941.1
AP003486.1
BOLA3-AS1
CKMT2-AS1
DNAH10OS
EIF3J-DT
FAM66A
FAM66C
LINC00294
LINC00928
LINC01963
LINC02175
LINC02449
NDUFA6-DT
NOP14-AS1
OIP5-AS1
PAXBP1-AS1
SGMS1-AS1
SLC6A1-AS1
ZBTB20-AS4
AC010319.4
AC026401.3
AC073864.1
AC083799.1
AC092720.2
AC112220.2
AL022313.4
AL441992.1
AL445524.1
AL512353.1
AL604028.1
ELOA-AS1
HAR1A
HOTAIRM1
LEF1-AS1
LINC00324
LINC00601
PINK1-AS
PLBD1-AS1
SNHG26
TPRG1-AS1
VIM-AS1
AC012313.5
CIRBP-AS1
KLF3-AS1
AC103923.1
AL049749.1
AL513217.1
ATP1A1-AS1
B3GALT5-AS1
LHX5-AS1
PTOV1-AS1
RHPN1-AS1
AC012615.1
AC145207.5
AL035461.2
AC090559.1
AL160412.1
AC114271.1
AC010168.2
AGAP2-AS1
AL109615.3
AL162231.2
AL359258.2
AL591845.1
BX322234.1
DNM1P35
LINC01679
CASC2
LINC01088
AC002116.2
AC007998.3
AC008669.1
AC015540.1
AC015967.1
AC017002.3
AC027130.1
AC064875.1
AC090692.1
AC092718.4
AC093895.1
AC107398.3
AC108463.2
AC124016.2
AC244153.1
AL117332.1
AL138724.1
AL157700.1
AL354919.2
AL355338.1
AL355974.2
AL391834.1
AL662797.1
AL731533.2
AP000223.1
AP000695.1
AP000695.2
AP000879.1
AP001453.2
AP001486.2
BX640514.2
FLJ16779
GAPLINC
LIMD1-AS1
LINC00844
LINC01091
LINC01503
LINC01587
LINC01614
LINC01638
LINC01841
LINC02587
LUCAT1
MANCR
MIR3681HG
PIK3CD-AS2
SOCS2-AS1
ZFPM2-AS1
ZNF433-AS1
ZNF710-AS1
AC002456.1
AC009630.2
AC012073.1
AC023301.1
AC024267.6
AC025171.5
AC026790.1
AC080038.1
AC092958.1
AC099518.5
AC108673.2
AF106564.1
AL049871.1
AL136964.1
AL137025.1
AL138955.1
BASP1-AS1
BX470102.1
FOXD3-AS1
GNAS-AS1
HOXA-AS2
LINC00320
LINC00632
LINC00836
LINC00882
LINC01579
LINC01842
LIPE-AS1
MIR124-2HG
MPPED2-AS1
RFPL1S
SNHG18
TMEM72-AS1
WDFY3-AS2
ZNF529-AS1
ID2-AS1
LYPLAL1-DT
MGC16275
AC012467.2
AC025211.1
AC025263.1
AC053503.1
AC062021.1
AC074286.1
LINC00237
LINC01918
LINC02440
RUNDC3A-AS1
TRAF3IP2-AS1
AC005821.1
AC008750.2
AC010173.1
AC012593.1
AC025176.1
AC027228.2
AC087501.4
AC091057.4
AC130324.3
ADD3-AS1
AF131216.3
AL021807.1
AL023803.2
AL133215.2
AL445231.1
ATP2A1-AS1
DDX11-AS1
DNMBP-AS1
FAM242C
FOXD2-AS1
HOXA-AS3
HOXC-AS1
HOXD-AS2
LINC00664
LINC00665
LINC01224
LINC01532
LINC01561
LINC02427
POLH-AS1
SNHG16
TMPO-AS1
ZNF687-AS1
AC004039.1
AC004803.1
AC008124.1
AC009113.1
AC010285.1
AC013403.2
AC025031.4
AC092111.1
AC103974.1
AC109587.1
AC116535.1
AC243562.3
AC245060.5
AL021368.2
AL022069.1
AL133243.2
AL135925.1
AL135999.2
AL353804.1
AL513550.1
AL596202.1
AP4B1-AS1
C1orf220
DNAJC3-DT
HDAC2-AS2
HMGN3-AS1
LINC00663
MORF4L2-AS1
PAN3-AS1
RAMP2-AS1
RBM26-AS1
SMCR5
SREBF2-AS1
TTC28-AS1
WAC-AS1
ZNF571-AS1
AC087393.2
AL355916.1
AL445288.1
LINC00472
TRAM2-AS1
AC000403.1
AC003684.1
AC004023.1
AC004490.1
AC004817.1
AC004817.4
AC007527.2
AC007922.3
AC008574.1
AC008708.2
AC009487.3
AC010266.2
AC010624.2
AC010857.1
AC011374.1
AC011995.2
AC012508.1
AC015712.7
AC015726.1
AC015819.3
AC015961.1
AC016717.2
AC018358.1
AC018685.2
AC021683.1
AC021683.2
AC022400.1
AC022893.2
AC022960.2
AC025253.1
AC026469.1
AC026585.1
AC026979.3
AC037441.1
AC040174.1
AC046195.1
AC055717.1
AC066612.1
AC067969.1
AC068987.2
AC069133.1
AC073525.1
AC074387.1
AC078950.1
AC079154.1
AC079296.1
AC080078.2
AC092335.1
AC097639.1
AC098483.1
AC103681.2
AC103855.2
AC104002.3
AC104024.2
AC104667.1
AC110491.1
AC116456.1
AC125616.1
AC134312.1
AC134312.3
AC134312.4
AC135782.1
AC138430.1
AC138649.1
AC139491.1
AC140125.2
AC145207.1
AC148477.1
AC226101.1
AF111167.2
AFAP1-AS1
AIRN
AL020994.2
AL021395.1
AL049594.1
AL049775.1
AL117329.1
AL121895.1
AL121929.2
AL161645.1
AL162311.1
AL353746.1
AL355578.1
AL390778.2
AL445433.2
AL450322.1
AL451164.1
AL583722.3
AL591222.1
AL662864.1
ANKRD34C-AS1
AP001267.2
AP001972.3
AP001993.1
AP003355.2
C17orf102
CALML3-AS1
CXXC4-AS1
CYP1B1-AS1
DCTN1-AS1
DDN-AS1
DKFZP434H168
DLGAP1-AS4
DPP10-AS1
EMX2OS
FAM87A
FER1L6-AS2
GRM5-AS1
HTR5A-AS1
KRTAP5-AS1
LINC00390
LINC00507
LINC00621
LINC00898
LINC00943
LINC00957
LINC01007
LINC01106
LINC01122
LINC01123
LINC01166
LINC01168
LINC01202
LINC01289
LINC01331
LINC01378
LINC01476
LINC01494
LINC01511
LINC01616
LINC01771
LINC01785
LINC01821
LINC01885
LINC02192
LINC02217
LINC02263
LINC02298
LINC02346
LINC02371
LINC02389
LINC02433
LINC02500
LINC02600
LINC02607
LY86-AS1
MGAT3-AS1
MIR4500HG
MIR7-3HG
MYT1L-AS1
PABPC1L2B-AS1
PART1
PP12613
PTPRD-AS2
RASGRF2-AS1
SHANK2-AS1
SLC26A4-AS1
SNAI3-AS1
STXBP5-AS1
THSD4-AS1
TRHDE-AS1
TUSC8
UMODL1-AS1
VSTM2A-OT1
Z68323.1
Z82188.2
AC005786.3
AC010503.2
AC026356.1
AC093330.1
AC145207.2
AL008729.2
LPP-AS2
AC005197.1
AC005785.1
AC006942.1
AC008875.1
AC009065.5
AC010809.2
AL035071.1
AL354836.1
AL390728.6
AL671710.1
AP001160.2
U62317.2
AC000068.2
AC004854.2
AC007938.1
AC009955.2
AC012213.1
AC012213.4
AC012508.2
AC015922.3
AC018410.1
AC018541.1
AC020909.2
AC022239.1
AC023421.1
AC023762.1
AC069224.1
AC069228.1
AC079089.1
AC091271.1
AC092117.1
AC097468.2
AC105053.1
AC110285.1
AC124798.1
AC140912.1
AL023806.1
AL031055.1
AL031658.2
AL109810.2
AL121827.1
AL135999.3
AL139260.1
AL157400.3
AL353597.1
AL391834.2
AL392083.1
AL731571.1
AP000911.1
AP001469.3
AP006333.2
CISTR
CPB2-AS1
DRAIC
EPCAM-DT
ERVK9-11
FAM181A-AS1
FLJ31104
LINC00941
METTL14-DT
NECTIN3-AS1
SCARNA9
TLX1NB
TMCC1-AS1
TMEM220-AS1
TMEM254-AS1
TOB1-AS1
AC002091.1
AC002091.2
AC004921.1
AC006027.1
AC008738.3
AC008897.3
AC008915.2
AC009119.1
AC009878.1
AC009950.1
AC010247.1
AC010247.2
AC010336.3
AC011899.3
AC018755.4
AC022182.2
AC024560.3
AC040970.1
AC063977.6
AC087045.2
AC087672.2
AC092667.1
AC092675.1
AC093726.1
AC097504.2
AC097641.1
AC099343.3
AC099518.1
AC099524.1
AC108676.1
AC110995.1
AC140481.1
AC147067.1
ADGRA1-AS1
AL008718.2
AL022337.1
AL035446.1
AL137186.2
AL161785.1
AL353751.1
AL353796.1
AL355922.1
AL391832.2
AL512785.1
AL589765.6
AL590764.1
AL592424.1
AP001056.1
AP002893.1
BX284668.5
C20orf197
EML2-AS1
FAM87B
HAR1B
INHBA-AS1
L3MBTL4-AS1
LINC00623
LINC01137
LINC01506
LINC01537
LINC01684
LINC01871
LINC01907
LINC02207
LINC02328
LINC02432
LINC02513
NFIA-AS2
TRG-AS1
Z97653.1
Z98257.1
ZNF503-AS2
AC005083.1
AC009902.2
AC010273.2
AC015922.2
AC025171.1
AC069209.1
AC108463.3
AL161421.1
AL162258.1
HOTAIR
HOXC-AS2
LACTB2-AS1
LINC00327
LINC00900
LINC01831
LINC02308
LINC02521
NR2F2-AS1
AC002480.2
AC003035.2
AC004233.3
AC004264.1
AC004471.2
AC005264.1
AC011474.1
AC011773.3
AC012645.1
AC013451.1
AC015908.3
AC016405.3
AC018648.1
AC020905.1
AC022306.2
AC022509.1
AC022509.2
AC023043.1
AC023043.4
AC027237.3
AC084824.4
AC090409.1
AC093117.1
AC093510.2
AC093627.4
AC100849.1
AC104985.2
AC108134.2
AC108134.3
AC124067.2
AC124248.1
AC127070.2
AC139768.1
ACTN1-AS1
AL008726.1
AL021392.1
AL022476.1
AL049838.1
AL118558.3
AL132656.2
AL132711.1
AL157394.1
AL158163.2
AL158166.2
AL161729.3
AL355073.2
AL445493.3
AL583856.2
AP005329.3
BBOX1-AS1
BX537318.1
FAM201A
HORMAD2-AS1
HOXB-AS1
KIAA2012-AS1
LINC00463
LINC00968
LINC01271
LINC01303
LINC01366
LINC01929
LINC02015
LINC02084
LINC02345
LINC02384
LINC02542
LINC02593
LINC02605
LOXL1-AS1
MIR3945HG
PCAT19
RNU6ATAC35P
SCAT1
WWTR1-AS1
Z95115.1
ZNF503-AS1
AC005165.1
AC008972.2
AC010729.1
AC011450.1
AC022034.1
AC025154.2
AC093726.2
AC096921.2
AC127502.2
ADAMTS9-AS2
AL157838.1
AL358334.2
AP001636.3
AP002840.2
AP005432.2
BHLHE40-AS1
GAS6-AS1
IGFBP7-AS1
LINC00886
LINC01127
LINC01273
LINC01852
PAUPAR
PKN2-AS1
AC011511.5
AL356215.1
AC004585.1
AC007384.1
AC015819.1
AC099509.1
AC133644.2
AL357033.3
AL391832.3
CHRM3-AS2
LINC00861
LINC01215
MYOSLID
AC008906.1
AC023908.3
AL513327.1
AC068057.1
AC073508.3
AC125257.1
C21orf62-AS1
ILF3-DT
LIFR-AS1
LINC01102
OSER1-DT
OXCT1-AS1
SOX2-OT
SOX21-AS1
AL391422.4
ASB16-AS1
AC002401.4
AC013391.3
AC025857.2
AC078850.1
LINC02454
LINC01857
AC027307.3
AC136475.2
AC136475.7
AL391845.2
FAM182B
MALINC1
AC007098.1
AC010536.3
AC015908.2
AC018450.1
AC055874.1
AL031666.1
AL133304.3
AL512329.2
APCDD1L-DT
LINC00092
LINC02447
LINC02525
PHEX-AS1
AC034206.1
ELN-AS1
AL645608.6
CA3-AS1
ERICH6-AS1
AC007495.1
AC005330.1
AC015912.3
AC104836.1
AL031710.1
MRPL20-AS1
AC000067.1
AC002428.2
AC006059.1
AC007406.3
AC016705.2
AC017002.1
AC023024.1
AC026369.2
AC026691.1
AC046143.1
AC245297.2
AL365259.1
AP001830.1
C5orf64-AS1
LINC00906
LINC02172
WDR11-AS1
LINC01287
LINC01415
PTGER4P2-CDK2AP2P2
Z97989.1
AL035587.1
CACTIN-AS1
IL10RB-DT
AC090241.3
AC104083.1
AC121493.1
AL354863.1
LINC02043
AC034228.1
AC137723.1
AL161668.4
AL161772.1
AP000708.1
ARHGEF26-AS1
BDNF-AS
LINC01338
SLC25A5-AS1
AC114803.1
MIR210HG
AC009005.1
AC010186.3
AC093157.1
AC107021.2
AC243829.1
AL122010.1
AL359764.1
BTG3-AS1
EMC1-AS1
FOXD1-AS1
HAS2-AS1
KDM4A-AS1
WARS2-AS1
WARS2-IT1
WEE2-AS1
AC007405.2
AC126407.1
MIR325HG
AC022916.1
AC064836.3
AC078909.1
AL138762.1
ARHGAP5-AS1
GRID1-AS1
GTSE1-DT
SATB1-AS1
SOX1-OT
ST3GAL5-AS1
AC009227.1
AC073389.1
AC124854.1
AL133465.1
AL158055.1
FGF13-AS1
LINC01351
LINC02058
SP2-AS1
AC005674.2
AC010973.2
AC093802.1
AC139795.2
AL132780.2
AL133163.3
DLGAP1-AS2
DM1-AS
LINC01586
MZF1-AS1
SLFNL1-AS1
SNAP25-AS1
SNHG12
SNHG3
AC007383.2
AC007950.2
AC008735.2
AC009955.4
AC048341.1
AC074117.1
AL161729.4
LINC00391
UXT-AS1
AF131215.6
AC131571.1
AL117335.1
FAM167A-AS1
LINC01485
AC005550.2
AC084291.1
AC135012.3
LINC01082
LINC02423
AC012313.3
AC022150.2
AC073842.2
AC245052.4
AL365330.1
AP000802.1
GHRLOS
POLR2J4
C1orf147
AC037198.1
AC093496.1
LINC01348
LINC01711
AL590428.1
AC125807.2
AL365203.2
LINC00702
AP001527.2
DLGAP1-AS1
GAS6-DT
LINC01605
AC025165.2
AC117498.1
AL132657.1
AC005339.1
AC008438.2
AC008840.1
AC008966.1
AC011603.2
AC104596.1
AC233976.1
MESTIT1
MID1IP1-AS1
AC087645.2
AC011472.3
AP000880.1
DBH-AS1
AC002398.2
AC005790.1
AC009495.3
AC009902.3
AC010754.1
AC110015.1
AC145343.1
AL451007.2
LINC00488
LINC01385
LINC01508
LINC01995
LINC02003
LINC02036
MEIS1-AS2
AC010327.5
AL513165.1
AL691432.2
AC005606.1
AC006547.2
AC145207.4
AL450306.1
AL606760.2
AC092162.2
AL160191.1
LNCOC1
AC087457.1
FAM66D
MIAT
AP000282.1
AC133552.5
ASH1L-AS1
AC012676.1
AC073073.2
FLJ37453
AC007344.1
AC097359.2
AC100793.4
AC123595.1
AL133330.1
LINC00571
LINC01993
NPHP3-AS1
AC007619.1
AC020909.3
AC068643.1
AC105383.1
AL137779.2
AP001372.2
LINC00910
LMCD1-AS1
NIFK-AS1
RNF157-AS1
AC108210.1
NKX2-1-AS1
AC004865.2
AC007881.2
AC025569.1
AC083973.1
AC087273.2
AC098679.1
FILNC1
LINC00578
AC004690.2
AC018647.1
AC104417.2
CPEB1-AS1
GSN-AS1
LINC00940
LINC01877
AF287957.1
AL109741.1
LINC01185
AC008467.1
AC026356.2
AC026992.2
AC080112.1
DGUOK-AS1
LINC00467
AC083864.2
AC092164.1
AC093620.1
AL121956.4
AL136366.1
LINC00994
LINC02047
PTPRD-AS1
AC008581.1
C8orf31
LINC00997
AC008264.2
AL031775.1
AC026367.2
AL023284.4
AP005530.1
MIR222HG
AC012558.1
AC046168.2
AC103563.2
LINC01299
NTM-AS1
PRKCQ-AS1
AC005332.2
AC007220.1
AL590235.1
PRC1-AS1
AC096586.1
AC008074.2
AC008610.1
AC009831.1
AL138690.1
LINC00937
RPARP-AS1
AC083798.2
AC005229.4
APTR
AC004943.1
AL365181.3
ARHGAP31-AS1
ST7-AS1
ZNF528-AS1
AC017100.1
AC091152.2
AC008750.1
AP001596.1
EPHA1-AS1
AC015936.1
AC022148.1
AC073636.1
ARPP21-AS1
AL121832.2
FAM198B-AS1
AC011944.1
AC009163.6
AC012313.9
AC079061.1
AL035252.3
ARHGEF7-AS2
CU639417.5
KIAA0087
LINC00319
AL356056.1
AP006545.1
AC004918.1
AC005261.1
AC008735.1
AC008735.4
AC010326.3
AC107464.1
AL117209.1
AL121832.3
AL139349.1
AL355310.2
AL356481.3
DPP9-AS1
LINC00893
AC005776.2
LINC01280
LINC01342
LINC02154
MIF-AS1
AC098587.1
