# Supplementary material for: Bioinformatic Analyses Identify a Prognostic Autophagy-Related Long Non-coding RNA Signature Associated With Immune Microenvironment in Diffuse Gliomas
Source: Front Cell Dev Biol. 2021 Jun 15;9:694633. doi: 10.3389/fcell.2021.694633 (PMC8239411; doi:10.3389/fcell.2021.694633)
Supplement: Supplementary file 8 [file Table_3.XLSX]

## Sheet: Sheet1
ARLs
AC011899.2
AC125611.3
AC048382.6
AC010319.4
AC026401.3
AGAP2-AS1
AC002116.2
AC008669.1
AC064875.1
AC092718.4
AL117332.1
AL354919.2
AL355974.2
AL391834.1
LINC01638
ZFPM2-AS1
BASP1-AS1
SNHG18
AF131216.3
AL445231.1
HOXC-AS1
HOXD-AS2
LINC01224
LINC01561
AC092111.1
DNAJC3-DT
LINC00941
AC018648.1
AC108134.2
LINC00968
LINC02345
AC010729.1
LINC01127
PKN2-AS1
AC055874.1
AC023024.1
AL133330.1
AC096586.1
