# Supplementary material for: Bioinformatic Analyses Identify a Prognostic Autophagy-Related Long Non-coding RNA Signature Associated With Immune Microenvironment in Diffuse Gliomas
Source: Front Cell Dev Biol. 2021 Jun 15;9:694633. doi: 10.3389/fcell.2021.694633 (PMC8239411; doi:10.3389/fcell.2021.694633)
Supplement: Supplementary file 10 [file Table_5.XLSX]

## Sheet: TCGA
Gene	logFC	AveExpr	t	P.Value	adj.P.Val	B
EMP3	4.27229	4.534	46.42	1.36473e-211	7.56045e-207	473.769
TAGLN2	2.82842	6.59334	44.5362	1.76963e-202	4.90179e-198	452.778
AC125611.3	4.8705	2.73289	43.9961	7.87373e-200	1.45399e-195	446.678
TIMP1	4.49372	5.92433	42.5257	1.53593e-192	2.12722e-188	429.886
IGFBP2	4.5199	5.75504	42.4802	2.59382e-192	2.8739e-188	429.361
CLIC1	2.60002	6.15347	38.4305	1.26211e-171	1.16533e-167	381.712
SLC25A21-AS1	-1.87647	1.86016	-37.4677	1.39668e-166	1.10535e-162	370.094
RAB34	2.73023	4.36916	37.4449	1.84214e-166	1.27566e-162	369.817
GPX8	2.51723	1.50392	37.1863	4.24833e-165	2.61503e-161	366.678
CHI3L1	6.44995	5.81662	37.1022	1.18157e-164	6.54576e-161	365.655
PDPN	4.04078	4.00997	37.0901	1.36748e-164	6.88701e-161	365.509
PINLYP	2.81858	2.80138	36.146	1.39443e-159	6.43749e-156	353.973
CYTOR	3.13626	3.53365	36.1157	2.02388e-159	8.62469e-156	353.6
TUBA1C	2.73035	5.53791	35.9974	8.64434e-159	3.42063e-155	352.148
CD58	2.12164	3.0065	35.9456	1.63306e-158	6.03133e-155	351.512
MCUB	2.48639	2.67814	35.9268	2.05939e-158	7.1305e-155	351.28
SH2D4A	1.76849	1.05576	35.4086	1.21842e-155	3.97054e-152	344.895
RBP1	3.57102	5.34731	35.3972	1.40242e-155	4.31626e-152	344.755
TNFAIP6	2.61699	1.80329	35.1353	3.57635e-154	1.04277e-150	341.515
APOBEC3F	1.43468	1.33905	34.1772	5.28646e-149	1.46432e-145	329.609
MEOX2	3.12121	1.34589	33.8175	4.73122e-147	1.24812e-143	325.114
MIR4435-2HG	3.16192	3.7452	33.4869	2.97156e-145	7.48279e-142	320.973
PRICKLE3	1.26809	1.26594	33.475	3.45086e-145	8.31192e-142	320.823
SHOX2	2.34195	1.04521	33.2544	5.50004e-144	1.26957e-140	318.054
PPIC	1.87228	3.02145	33.1774	1.44762e-143	3.20786e-140	317.086
MYL12A	1.84626	6.24838	33.1035	3.66501e-143	7.80914e-140	316.157
EFEMP2	2.41841	4.70217	33.0831	4.73597e-143	9.71733e-140	315.901
PLP2	2.70166	4.3598	32.9542	2.39859e-142	4.74569e-139	314.278
RPS2P32	1.49487	1.0891	32.8795	6.15181e-142	1.17519e-138	313.336
PHETA2	1.34104	1.5897	32.7396	3.58358e-141	6.61756e-138	311.574
RAB42	1.79728	1.46844	32.7249	4.31294e-141	7.7075e-138	311.388
SLC43A3	2.29163	3.3603	32.6231	1.55855e-140	2.69819e-137	310.104
SERPINH1	2.40219	4.77135	32.5962	2.18861e-140	3.67415e-137	309.764
GDF15	2.6704	1.72144	32.4279	1.83483e-139	2.98964e-136	307.637
AL118505.1	-2.58588	2.67859	-32.4053	2.44064e-139	3.86311e-136	307.352
FKBP9	2.10196	4.89251	32.1218	8.81535e-138	1.35656e-134	303.765
GALNT13	-2.91639	4.48747	-31.8627	2.3517e-136	3.52112e-133	300.481
FBXO17	2.3987	2.50279	31.8007	5.16535e-136	7.53041e-133	299.694
DNAJC12	-1.50541	4.29203	-31.6311	4.44716e-135	6.31714e-132	297.541
METTL7B	3.62286	3.78296	31.5965	6.90178e-135	9.55879e-132	297.101
STEAP3	2.62197	2.87874	31.5399	1.41762e-134	1.91548e-131	296.381
DSCAML1	-2.28843	3.08788	-31.5362	1.4854e-134	1.95928e-131	296.334
G0S2	2.60837	1.65373	31.4865	2.796e-134	3.60223e-131	295.702
VASN	2.26701	2.01802	31.4383	5.15847e-134	6.49487e-131	295.089
ANXA2	2.87924	6.45693	31.4142	7.00663e-134	8.62578e-131	294.783
DUSP26	-2.31801	4.76856	-31.3601	1.39447e-133	1.6794e-130	294.095
LINC00634	-1.95237	4.13169	-31.3517	1.55279e-133	1.83027e-130	293.987
SNHG18	1.96796	1.6025	31.228	7.49456e-133	8.64981e-130	292.413
LINC01579	3.17848	1.95239	31.226	7.69158e-133	8.69604e-130	292.387
XKR8	1.68324	1.99285	31.2143	8.93151e-133	9.89593e-130	292.238
FABP5	3.38112	4.86866	31.1646	1.68192e-132	1.827e-129	291.605
MSN	2.25652	5.93782	31.1501	2.02171e-132	2.15386e-129	291.421
PLAT	2.68652	3.65569	31.0265	9.78024e-132	1.02229e-128	289.844
FAM133A	-1.61966	1.73857	-30.9999	1.37252e-131	1.40808e-128	289.505
ANXA1	3.55292	5.54643	30.9328	3.22975e-131	3.25318e-128	288.649
FMOD	3.13771	2.25437	30.925	3.56576e-131	3.5275e-128	288.55
CD63	1.40362	9.70222	30.8436	1.00814e-130	9.79826e-128	287.511
CRTAC1	-2.99713	4.36969	-30.8154	1.44478e-130	1.37999e-127	287.151
CSMD3	-2.20424	2.19949	-30.8005	1.74707e-130	1.64044e-127	286.961
AGAP2-AS1	2.53725	1.99677	30.6928	6.91069e-130	6.38076e-127	285.586
ASB13	-1.18901	4.54982	-30.5621	3.67511e-129	3.33766e-126	283.915
TNFRSF12A	3.10993	4.20691	30.555	4.02583e-129	3.59721e-126	283.824
ARAP3	1.8044	2.70231	30.4972	8.42405e-129	7.40768e-126	283.085
TAGLN2P1	0.803291	0.461735	30.447	1.60174e-128	1.38648e-125	282.443
RPA3	1.39515	4.67805	30.4455	1.63286e-128	1.39168e-125	282.423
VAV3	1.90961	1.32024	30.4196	2.273e-128	1.90791e-125	282.093
OCIAD2	3.073	4.26765	30.3233	7.79957e-128	6.44908e-125	280.86
MIR9-3HG	-2.50194	4.60994	-30.2899	1.19584e-127	9.74237e-125	280.432
KCNB1	-1.96655	2.77822	-30.1863	4.50404e-127	3.61622e-124	279.106
AC064875.1	1.94897	1.04299	30.0908	1.53228e-126	1.21267e-123	277.882
TP73-AS1	1.84642	2.9496	30.0794	1.77365e-126	1.38392e-123	277.735
NNMT	4.04452	3.46781	30.0511	2.54699e-126	1.95973e-123	277.373
LGALS1	2.14643	8.45126	29.7346	1.4772e-124	1.12103e-121	273.313
TMSB4X	1.59313	11.677	29.7106	2.0108e-124	1.50536e-121	273.005
PHYHIPL	-2.11121	6.94374	-29.6046	7.84027e-124	5.79124e-121	271.644
ADAM12	1.91318	1.19411	29.5933	9.06748e-124	6.6096e-121	271.498
KDELR1	1.12668	6.39844	29.3978	1.11817e-122	8.04485e-120	268.986
NSUN7	1.16025	0.705472	29.3699	1.60176e-122	1.13764e-119	268.627
ICAM3	1.44597	2.21779	29.3527	1.99771e-122	1.4009e-119	268.406
FABP5P7	3.26552	4.25371	29.2969	4.09474e-122	2.83556e-119	267.688
RARRES2	3.42172	3.73799	29.2418	8.32546e-122	5.6941e-119	266.979
SLITRK5	-1.11549	1.39462	-29.2107	1.2422e-121	8.39225e-119	266.579
ZDHHC22	-2.66406	4.93863	-29.0994	5.20136e-121	3.47169e-118	265.147
FRA10AC1	-1.12235	3.69734	-29.0879	6.02915e-121	3.9763e-118	264.999
SH3GL2	-2.73961	4.77441	-29.0868	6.12037e-121	3.98897e-118	264.984
MAP1LC3C	1.50622	0.70989	29.082	6.50633e-121	4.19121e-118	264.923
JPH3	-2.72272	3.59997	-29.0782	6.83672e-121	4.35342e-118	264.873
PPM1L	-1.51539	3.26306	-29.0752	7.10376e-121	4.47206e-118	264.835
NTNG2	-1.7239	3.10111	-29.0229	1.39213e-120	8.66546e-118	264.162
SMIM3	1.96106	3.68938	29.0146	1.5488e-120	9.53357e-118	264.056
S100A4	2.92781	3.91934	28.9507	3.53042e-120	2.14925e-117	263.232
SOCS1	1.482	1.36274	28.9342	4.36717e-120	2.62975e-117	263.019
CASP4	1.97986	3.30152	28.9183	5.35707e-120	3.19114e-117	262.815
EVA1B	1.69406	3.1092	28.8769	9.13378e-120	5.383e-117	262.281
GABBR1	-2.12917	6.90862	-28.8468	1.34668e-119	7.85314e-117	261.893
ATP6V1G2	-2.12237	6.25681	-28.7914	2.74876e-119	1.58623e-116	261.179
NAP1L3	-1.69251	5.27801	-28.7654	3.84248e-119	2.19453e-116	260.845
TOM1L1	2.15549	1.9968	28.7393	5.38055e-119	3.0416e-116	260.508
OSTC	1.23714	5.47845	28.704	8.48138e-119	4.74606e-116	260.053
CD151	1.5205	6.59129	28.6763	1.21187e-118	6.71362e-116	259.696
GLUD1	-1.39732	7.67737	-28.6617	1.46433e-118	8.03192e-116	259.507
ANXA2P2	1.89565	1.59864	28.6303	2.19259e-118	1.19085e-115	259.103
AC093673.1	1.56319	3.59358	28.6292	2.22391e-118	1.19614e-115	259.089
LINC02587	2.54474	1.06974	28.6268	2.29507e-118	1.22254e-115	259.057
CASP6	1.42356	2.76848	28.6252	2.34417e-118	1.23681e-115	259.036
AC120036.4	-1.15298	2.14315	-28.6181	2.56829e-118	1.34227e-115	258.945
EMILIN2	1.98749	2.20312	28.6113	2.80421e-118	1.45187e-115	258.857
ARPP21	-2.21622	4.17673	-28.6003	3.22991e-118	1.65679e-115	258.716
NOG	-2.17591	2.76808	-28.5421	6.84257e-118	3.47772e-115	257.965
SNAP91	-2.69442	4.20231	-28.5116	1.01426e-117	5.10809e-115	257.572
IKBIP	1.41064	2.87775	28.4928	1.29257e-117	6.4511e-115	257.329
SMOC1	-3.67145	6.7001	-28.441	2.52279e-117	1.24786e-114	256.66
COL5A2	2.3406	2.59851	28.4121	3.66478e-117	1.79668e-114	256.287
TEAD3	1.55619	1.66115	28.3954	4.54148e-117	2.20696e-114	256.073
MIR155HG	0.96334	0.558464	28.367	6.5571e-117	3.15663e-114	255.705
HOXA5	2.22441	0.993872	28.3664	6.60968e-117	3.15663e-114	255.697
PDLIM4	2.97572	3.32994	28.3493	8.23922e-117	3.90123e-114	255.477
SAMD8	-1.18329	4.37684	-28.3441	8.80979e-117	4.13605e-114	255.41
ARL3	-0.917103	4.69704	-28.3287	1.07525e-116	5.00571e-114	255.211
BCL2L12	1.56715	2.68693	28.322	1.17193e-116	5.41029e-114	255.125
ABRACL	1.49656	3.59234	28.1723	8.10139e-116	3.70916e-113	253.192
BMP2	-2.35348	3.80659	-28.1378	1.26577e-115	5.74773e-113	252.745
CNIH4	1.19301	4.68567	28.0963	2.16295e-115	9.7419e-113	252.21
ARSD	1.62992	2.53604	28.073	2.92029e-115	1.30469e-112	251.909
PLEK2	1.28329	0.882132	27.961	1.24213e-114	5.50502e-112	250.462
FAM13C	-1.70054	4.26545	-27.9337	1.76769e-114	7.77207e-112	250.109
MXI1	-1.2793	5.85222	-27.8899	3.11555e-114	1.35904e-111	249.542
LINC00641	-1.53989	4.02209	-27.8621	4.46231e-114	1.93131e-111	249.183
PTX3	2.58461	1.91303	27.8524	5.05918e-114	2.16603e-111	249.058
HOTAIRM1	2.57774	1.92193	27.852	5.08282e-114	2.16603e-111	249.053
KDELR2	1.13932	5.94133	27.8433	5.69052e-114	2.40648e-111	248.94
SLC2A10	1.74812	2.28661	27.8245	7.2582e-114	3.04619e-111	248.697
GLA	1.05152	4.21865	27.8084	8.93758e-114	3.7228e-111	248.489
PSRC1	1.99257	5.30421	27.7668	1.52997e-113	6.32529e-111	247.951
NALCN	-1.66223	3.20743	-27.7648	1.5706e-113	6.44514e-111	247.925
SEMA4G	-1.17522	3.217	-27.7524	1.84378e-113	7.51057e-111	247.765
RAB32	1.89224	3.40427	27.739	2.19157e-113	8.86209e-111	247.592
ZMYND11	-1.27069	5.62831	-27.7096	3.20625e-113	1.28712e-110	247.211
CDHR1	-2.23781	3.36982	-27.7069	3.31925e-113	1.3229e-110	247.177
CLEC5A	2.04093	1.19811	27.6042	1.25246e-112	4.95607e-110	245.849
SPAG4	1.74563	1.49829	27.601	1.30551e-112	5.12934e-110	245.808
CCSER2	-1.20692	4.33949	-27.5902	1.50145e-112	5.85765e-110	245.668
AQP5	2.00351	1.02982	27.585	1.60696e-112	6.22544e-110	245.6
FSTL1	2.09588	4.70129	27.5783	1.75149e-112	6.73823e-110	245.514
ABCC3	2.84713	1.90907	27.5642	2.10328e-112	8.03584e-110	245.331
MARVELD1	1.66418	2.57217	27.5582	2.27117e-112	8.61785e-110	245.254
AC026401.3	1.61699	2.40492	27.5327	3.15924e-112	1.1906e-109	244.924
CD248	2.26432	2.36839	27.507	4.4056e-112	1.64909e-109	244.592
IGF2BP3	2.29264	1.26872	27.5049	4.52939e-112	1.68405e-109	244.564
2021-03-08	-1.51318	4.25069	-27.4841	5.92887e-112	2.18969e-109	244.295
MICU1	-0.885215	5.5062	-27.4813	6.14218e-112	2.25345e-109	244.259
TUB	-1.79585	4.40214	-27.4494	9.28126e-112	3.38271e-109	243.847
CSDC2	-2.71833	4.3467	-27.4213	1.33533e-111	4.83501e-109	243.483
EVC2	1.01877	0.607254	27.4023	1.70773e-111	6.14328e-109	243.237
SLC27A3	1.65724	4.15458	27.3696	2.60991e-111	9.32816e-109	242.813
DMRTA2	2.0378	0.970453	27.3669	2.70241e-111	9.59686e-109	242.778
CBLN1	-2.00649	2.02849	-27.366	2.73428e-111	9.64817e-109	242.766
GAS2L3	1.68828	1.40634	27.3448	3.597e-111	1.2612e-108	242.492
REPS2	-1.79812	2.76142	-27.322	4.83223e-111	1.68365e-108	242.197
MOXD1	3.1771	2.26281	27.2915	7.17328e-111	2.4837e-108	241.802
UPP1	1.8768	4.24846	27.2813	8.18115e-111	2.81508e-108	241.67
HEBP2	1.19376	3.61696	27.269	9.59626e-111	3.28162e-108	241.511
SLC25A24	1.28894	1.83234	27.2108	2.03715e-110	6.92368e-108	240.758
PCOLCE	2.21525	4.07528	27.2054	2.18585e-110	7.38376e-108	240.688
ANXA5	1.5766	8.00005	27.1915	2.61626e-110	8.78412e-108	240.508
ALDH5A1	-1.46899	4.80299	-27.108	7.71679e-110	2.57532e-107	239.427
AL445524.1	1.06715	2.04422	27.1036	8.17044e-110	2.71038e-107	239.37
TMEM71	1.55191	1.2528	27.1009	8.45638e-110	2.78854e-107	239.335
PCDH15	-2.87045	3.54293	-27.0779	1.13938e-109	3.73495e-107	239.037
SLC1A6	-2.03082	2.18956	-27.0756	1.1731e-109	3.82287e-107	239.008
RASL10A	-2.36666	3.87728	-27.0691	1.27708e-109	4.13738e-107	238.923
NTAN1	1.00626	4.17282	27.0483	1.67192e-109	5.38503e-107	238.654
TGIF1	1.86233	4.43724	27.0146	2.58655e-109	8.2828e-107	238.217
LGALS3	2.4873	5.50451	27.0137	2.61854e-109	8.33705e-107	238.205
PDLIM1	2.31679	3.14328	26.9789	4.10665e-109	1.30002e-106	237.755
DNM3	-1.60076	3.65469	-26.9292	7.82103e-109	2.4618e-106	237.111
CARD16	2.08568	3.15683	26.9197	8.84596e-109	2.76869e-106	236.988
TICAM2	1.0103	1.27181	26.8965	1.1945e-108	3.71763e-106	236.688
ISG20	1.83738	2.61408	26.8758	1.56199e-108	4.83424e-106	236.42
KIF1BP	-0.914583	4.98357	-26.871	1.6612e-108	5.11271e-106	236.358
CISH	1.3456	1.30469	26.8375	2.56592e-108	7.85355e-106	235.923
PTGFRN	1.6725	4.19754	26.826	2.97904e-108	9.0679e-106	235.774
LSP1	2.20556	3.20544	26.815	3.43511e-108	1.0399e-105	235.632
GGH	1.48049	4.24583	26.7686	6.26709e-108	1.88691e-105	235.031
HEXB	1.27321	5.74662	26.7332	9.90673e-108	2.96661e-105	234.573
HOXA1	0.897598	0.424967	26.7218	1.14816e-107	3.41973e-105	234.425
RNF135	1.44491	2.87755	26.6897	1.74028e-107	5.1556e-105	234.01
S100A11	2.32732	6.80948	26.6335	3.60551e-107	1.06246e-104	233.281
CAVIN1	1.83339	4.61871	26.6064	5.12097e-107	1.50104e-104	232.93
TMEM220-AS1	1.39544	1.14469	26.5961	5.85355e-107	1.70674e-104	232.797
WBP1LP2	0.627492	0.555706	26.5616	9.16271e-107	2.65762e-104	232.349
SHISA7	-1.96549	2.86081	-26.5554	9.9297e-107	2.86508e-104	232.268
AP001486.2	-1.05882	2.22132	-26.5483	1.08834e-106	3.12397e-104	232.177
SRPX2	2.48158	1.93415	26.538	1.24266e-106	3.54857e-104	232.044
KIAA0040	1.96581	2.53698	26.5364	1.26979e-106	3.60743e-104	232.023
NET1	-1.65261	4.46455	-26.5289	1.39957e-106	3.95586e-104	231.925
RER1	0.968446	6.05179	26.5254	1.46458e-106	4.11859e-104	231.88
PDIA4	1.38464	5.74	26.4844	2.49213e-106	6.97279e-104	231.348
MAPT	-1.88722	6.67033	-26.4761	2.77341e-106	7.7208e-104	231.242
COL4A2	2.76976	4.40576	26.4396	4.45115e-106	1.23295e-103	230.769
KCNIP3	-2.27688	4.8841	-26.3933	8.11045e-106	2.23538e-103	230.169
GUSB	1.17231	5.02862	26.3862	8.88998e-106	2.4381e-103	230.077
PMS2P10	1.04698	1.07261	26.3853	8.99478e-106	2.45469e-103	230.065
AL157700.1	-1.6166	2.30783	-26.3811	9.50743e-106	2.58187e-103	230.01
SPRY1	2.065	3.31336	26.3714	1.07795e-105	2.91304e-103	229.884
PKIB	2.50323	2.87404	26.3491	1.43806e-105	3.86733e-103	229.596
FAM114A1	1.58978	2.75083	26.3309	1.8222e-105	4.87673e-103	229.359
MIPOL1	-1.19965	1.50585	-26.3156	2.22184e-105	5.91768e-103	229.161
HFE	1.33104	1.5531	26.3144	2.25497e-105	5.97717e-103	229.146
CDC20	2.48263	2.8698	26.2996	2.73487e-105	7.21472e-103	228.954
FLRT1	-1.82238	3.08632	-26.292	3.01735e-105	7.92219e-103	228.855
H2AFY2	-2.06261	4.04611	-26.2786	3.58858e-105	9.37752e-103	228.682
CPEB3	-1.25979	1.9947	-26.2609	4.5129e-105	1.17376e-102	228.453
GNAL	-1.92878	2.79714	-26.2518	5.0777e-105	1.31448e-102	228.335
GLMP	1.36986	4.63474	26.2471	5.39709e-105	1.39067e-102	228.274
TNFRSF11B	1.90386	1.37973	26.2401	5.91084e-105	1.51599e-102	228.183
OSMR	1.91914	2.74104	26.2389	6.0049e-105	1.53302e-102	228.167
TCEA3	1.89812	2.19701	26.2372	6.14002e-105	1.56033e-102	228.145
THRA	-1.44383	7.67255	-26.2098	8.75439e-105	2.21454e-102	227.79
DPYD	1.89553	2.4629	26.2048	9.33623e-105	2.35099e-102	227.726
PLAUR	2.12974	3.07722	26.2043	9.40005e-105	2.35635e-102	227.719
TMSB10	1.57411	10.2601	26.2002	9.9178e-105	2.47494e-102	227.666
APOBEC3G	1.63335	2.45418	26.1945	1.06745e-104	2.65183e-102	227.592
IFNGR2	1.15759	5.48592	26.1865	1.18425e-104	2.92885e-102	227.488
PCBP3	-1.84325	3.09384	-26.1634	1.59773e-104	3.93391e-102	227.189
EDEM2	0.940885	4.00409	26.1503	1.89423e-104	4.64329e-102	227.019
BCAT1	2.13622	2.47934	26.1282	2.52338e-104	6.15828e-102	226.732
APOBEC3D	0.750785	0.633809	26.1244	2.65028e-104	6.4396e-102	226.683
CEP112	1.23724	2.34102	26.1029	3.50061e-104	8.46857e-102	226.405
CCNB1	2.09863	3.82583	26.0822	4.57894e-104	1.10291e-101	226.136
FTLP3	2.36704	2.42279	26.0765	4.92913e-104	1.18212e-101	226.063
WEE1	1.96574	3.38407	26.0538	6.61949e-104	1.58066e-101	225.768
ADGRE5	1.72695	3.52767	26.0019	1.29738e-103	3.08469e-101	225.095
FRY	-1.40259	4.58661	-25.9782	1.76379e-103	4.17573e-101	224.788
AC147651.3	1.23249	1.1453	25.971	1.93671e-103	4.5656e-101	224.695
JPH4	-2.26909	4.83716	-25.9281	3.37773e-103	7.92894e-101	224.139
COL4A1	2.96084	3.95663	25.9251	3.50894e-103	8.20219e-101	224.101
C9orf64	1.64624	2.36728	25.9194	3.78122e-103	8.8015e-101	224.026
AL161787.1	-5.00378	7.35418	-25.8997	4.87666e-103	1.13039e-100	223.772
GJC1	1.52057	2.0563	25.889	5.6017e-103	1.29304e-100	223.633
POSTN	3.70993	1.73364	25.8757	6.6635e-103	1.53175e-100	223.459
TAF3	-0.872724	2.60795	-25.8563	8.56856e-103	1.96153e-100	223.208
SPHKAP	-2.15114	1.94756	-25.8507	9.2068e-103	2.09896e-100	223.136
ITGA5	1.92106	3.51706	25.8134	1.49475e-102	3.39376e-100	222.652
PYGL	1.84967	3.9522	25.8084	1.59416e-102	3.60469e-100	222.587
POLR2L	1.07665	6.7172	25.7847	2.16631e-102	4.8785e-100	222.281
TRIM8	-1.07035	6.08098	-25.7511	3.3524e-102	7.51901e-100	221.844
WAC-AS1	-0.94226	3.92452	-25.7434	3.7016e-102	8.26874e-100	221.745
DIRAS3	2.29616	2.735	25.7425	3.74392e-102	8.3297e-100	221.734
ARL9	1.13737	0.681218	25.7363	4.06125e-102	8.961e-100	221.653
MRPS15	1.0151	5.32636	25.7359	4.07954e-102	8.961e-100	221.648
BGN	2.09683	5.77935	25.7358	4.08825e-102	8.961e-100	221.646
TMSB4XP4	1.65207	1.25644	25.7357	4.09237e-102	8.961e-100	221.645
PTTG1	2.32734	4.22006	25.7161	5.27316e-102	1.15011e-99	221.392
TNR	-3.00268	5.16833	-25.6936	7.06091e-102	1.53399e-99	221.1
MDGA2	-1.46946	1.68996	-25.6832	8.08482e-102	1.74957e-99	220.964
TNFRSF14	1.37188	3.68866	25.6627	1.0544e-101	2.27286e-99	220.699
ARHGAP18	1.43263	2.31973	25.643	1.36e-101	2.91045e-99	220.444
C1RL	1.85046	2.8744	25.643	1.36068e-101	2.91045e-99	220.444
BOLA3	0.841405	5.10883	25.6143	1.97505e-101	4.2083e-99	220.071
MRPS12	0.992926	4.82225	25.6101	2.08429e-101	4.42405e-99	220.018
CA3	2.64847	1.65668	25.6057	2.20662e-101	4.66582e-99	219.961
GSAP	1.53362	2.60046	25.5906	2.68311e-101	5.65177e-99	219.765
AC068775.1	-2.3987	3.29389	-25.5848	2.89443e-101	6.07381e-99	219.689
GSTK1	0.975429	6.58755	25.5779	3.16403e-101	6.59472e-99	219.6
FERMT1	-2.50678	3.79303	-25.5779	3.16647e-101	6.59472e-99	219.6
IQGAP1	1.60235	4.84501	25.5692	3.54419e-101	7.35374e-99	219.487
AC131097.4	0.90941	0.489313	25.5573	4.13258e-101	8.54257e-99	219.333
AP2S1	1.02391	6.65155	25.5278	6.06259e-101	1.24855e-98	218.95
PKMP3	-1.15672	2.57165	-25.5266	6.15109e-101	1.26209e-98	218.936
ZC3H12B	-1.21846	1.4801	-25.526	6.19995e-101	1.26742e-98	218.928
YIPF1	0.939969	4.28797	25.5221	6.52249e-101	1.32845e-98	218.877
OPHN1	-1.7111	3.86488	-25.5183	6.85249e-101	1.39055e-98	218.828
ZYX	1.42026	6.67079	25.4829	1.08491e-100	2.19353e-98	218.369
PLBD1	1.56061	1.68091	25.4782	1.1527e-100	2.31488e-98	218.308
SERPING1	2.33505	5.80498	25.4782	1.15328e-100	2.31488e-98	218.307
SMC4	1.624	3.28957	25.4716	1.25558e-100	2.51112e-98	218.222
GPX7	1.4767	3.64333	25.4653	1.36226e-100	2.71467e-98	218.141
SP100	1.65885	3.78765	25.4212	2.4138e-100	4.7929e-98	217.569
RTP5	-2.63114	3.04329	-25.3689	4.75725e-100	9.4124e-98	216.891
KDELR3	1.6812	1.44276	25.3609	5.27585e-100	1.04013e-97	216.787
PLCB1	-1.65658	3.87429	-25.3458	6.4154e-100	1.26031e-97	216.592
CRY2	-1.45373	4.68328	-25.3252	8.38369e-100	1.64116e-97	216.324
AL158212.3	-0.967902	2.31313	-25.3135	9.75528e-100	1.90293e-97	216.173
SCAPER	-0.919719	4.26805	-25.3033	1.11321e-99	2.16389e-97	216.041
FAM110B	-1.69427	5.14157	-25.29	1.32255e-99	2.56181e-97	215.869
AC004067.1	0.939994	0.885919	25.2871	1.37229e-99	2.6489e-97	215.832
PWAR6	-1.72243	3.7896	-25.2616	1.91159e-99	3.67709e-97	215.501
TMEM106C	1.42223	5.54294	25.247	2.30996e-99	4.42801e-97	215.311
ZNF25	-1.12576	3.67546	-25.2257	3.04395e-99	5.81488e-97	215.035
FAM57B	-1.94422	4.15978	-25.1874	5.00124e-99	9.5211e-97	214.539
CAPG	2.16247	6.01809	25.1663	6.57384e-99	1.24648e-96	214.266
LCTL	1.25468	1.04949	25.1661	6.59253e-99	1.24648e-96	214.263
LATS2	1.10481	1.53109	25.1522	7.88976e-99	1.48668e-96	214.083
FCHSD2	-1.3463	5.35112	-25.147	8.43784e-99	1.58457e-96	214.016
STAC	1.85234	0.935647	25.136	9.73047e-99	1.82114e-96	213.874
ELFN2	-1.63945	1.84723	-25.1169	1.24612e-98	2.32437e-96	213.627
PPM1M	1.13481	3.83359	25.0878	1.81811e-98	3.37992e-96	213.249
CASP8	1.27218	2.09242	25.0742	2.16884e-98	4.01845e-96	213.073
TMBIM1	1.66422	5.55487	25.0644	2.46053e-98	4.5437e-96	212.946
NOX4	1.42434	1.22203	25.0614	2.56001e-98	4.71169e-96	212.907
SNRPGP10	2.48736	2.68881	25.0585	2.65704e-98	4.87408e-96	212.87
GSDMD	1.55927	3.9321	25.0489	3.00787e-98	5.49943e-96	212.746
LOX	2.15737	1.57894	25.0271	3.98987e-98	7.27088e-96	212.463
GNG5	1.54639	6.56951	25.0083	5.09588e-98	9.25596e-96	212.219
LINC01426	0.868681	0.508341	25.0004	5.64024e-98	1.02112e-95	212.117
FUT9	-1.59793	2.51097	-24.9542	1.02619e-97	1.85178e-95	211.519
ANG	1.60854	2.10983	24.9284	1.43363e-97	2.57863e-95	211.185
MRC2	1.9489	4.47602	24.915	1.70549e-97	3.05769e-95	211.011
HIST1H2BH	1.21788	0.557262	24.9107	1.80525e-97	3.2261e-95	210.954
DEPDC1	1.29653	0.84274	24.9081	1.86548e-97	3.32301e-95	210.922
AC093616.1	0.916786	0.546988	24.9026	2.00383e-97	3.55802e-95	210.85
SBF2-AS1	1.18022	1.2512	24.8834	2.56856e-97	4.54619e-95	210.602
RUBCNL	1.63808	2.2857	24.8713	3.00443e-97	5.30072e-95	210.445
COL6A2	2.80713	3.73518	24.8705	3.03613e-97	5.33964e-95	210.435
COL1A2	2.77649	4.21257	24.8669	3.18089e-97	5.57652e-95	210.388
RICTOR	-1.21321	3.02717	-24.8506	3.93321e-97	6.87369e-95	210.176
NRG3	-1.89681	3.08966	-24.8363	4.73375e-97	8.2467e-95	209.991
B3GNT5	1.63577	2.30062	24.8121	6.46968e-97	1.12356e-94	209.679
LOXL1	2.24912	2.37493	24.8093	6.7106e-97	1.16175e-94	209.642
RIPPLY2	-1.76223	3.41662	-24.8088	6.75789e-97	1.16629e-94	209.635
MYDGF	0.852775	6.25369	24.8022	7.35542e-97	1.26548e-94	209.55
ZNF248	-0.968482	2.9798	-24.8014	7.43779e-97	1.27568e-94	209.539
LINC01842	0.82685	0.377114	24.7998	7.59201e-97	1.29812e-94	209.519
EVA1C	1.7901	3.92097	24.7982	7.75054e-97	1.32115e-94	209.498
GDNF-AS1	-1.6645	1.80243	-24.7826	9.48949e-97	1.6126e-94	209.296
PLSCR1	1.8891	4.70166	24.7693	1.12721e-96	1.90967e-94	209.124
CLEC18B	2.04073	2.39421	24.7494	1.45809e-96	2.46271e-94	208.866
HOXD11	1.81515	0.729529	24.7476	1.49258e-96	2.5133e-94	208.843
LDHA	1.93045	7.32826	24.7113	2.38905e-96	4.01063e-94	208.373
ACBD5	-1.06571	5.06312	-24.7037	2.63654e-96	4.41273e-94	208.274
SCG3	-2.42484	7.13428	-24.6965	2.89214e-96	4.82595e-94	208.182
AK2	0.982421	6.24964	24.6815	3.5137e-96	5.84551e-94	207.987
RTN1	-2.19297	7.55592	-24.6776	3.69613e-96	6.1306e-94	207.937
SHANK2	-1.7857	2.16655	-24.6728	3.93168e-96	6.50182e-94	207.875
CPQ	1.59145	3.79718	24.6708	4.03463e-96	6.65222e-94	207.849
TNK2	-1.85799	6.62591	-24.6659	4.3033e-96	7.07414e-94	207.784
B3GNT7	1.4715	1.2898	24.6534	5.05902e-96	8.29186e-94	207.623
HTRA3	1.54631	1.1914	24.6426	5.81331e-96	9.50005e-94	207.484
HSPG2	2.01513	3.00102	24.638	6.17476e-96	1.0061e-93	207.424
TMED9	0.794289	6.99196	24.6315	6.71185e-96	1.09041e-93	207.34
FAM171A1	-1.44052	5.14697	-24.6235	7.44899e-96	1.20623e-93	207.236
COL8A1	2.21996	1.31539	24.6233	7.4683e-96	1.20623e-93	207.233
CXCL10	2.66288	1.86646	24.5977	1.04101e-95	1.67648e-93	206.901
TMEM255B	1.25881	1.96697	24.5949	1.07949e-95	1.73341e-93	206.865
FUCA2	1.53575	4.06374	24.5906	1.14051e-95	1.8261e-93	206.81
HOXC10	2.22738	0.913772	24.578	1.3421e-95	2.14268e-93	206.648
ADAMTSL4	1.34919	1.60415	24.5422	2.13503e-95	3.3988e-93	206.184
HOXA-AS2	1.95387	0.819811	24.5374	2.27112e-95	3.60509e-93	206.122
CENPA	1.89281	1.72163	24.5224	2.76048e-95	4.36936e-93	205.927
POP4	0.82722	5.69549	24.5171	2.95642e-95	4.66618e-93	205.858
SERPINA5	1.93343	1.16522	24.5117	3.16727e-95	4.98476e-93	205.789
NDRG2	-1.87213	9.86702	-24.4982	3.77301e-95	5.92127e-93	205.614
TMEM60	0.797507	4.42372	24.4876	4.32817e-95	6.77335e-93	205.477
MAP3K7CL	2.0269	2.36632	24.4723	5.28059e-95	8.24054e-93	205.278
TXNDC17	0.955758	6.38591	24.4657	5.74694e-95	8.94311e-93	205.194
CLCF1	1.71294	1.2559	24.425	9.73938e-95	1.51135e-92	204.667
TEAD2	1.69161	2.82034	24.4102	1.17899e-94	1.82444e-92	204.476
BACE2	1.48565	2.85253	24.4006	1.33589e-94	2.06147e-92	204.351
CDH20	-1.81144	4.4158	-24.3761	1.83276e-94	2.82037e-92	204.035
IFI30	2.54468	5.38398	24.3509	2.54045e-94	3.89857e-92	203.708
2021-09-03	-1.71158	6.37862	-24.3212	3.73221e-94	5.71163e-92	203.324
PLA2G5	2.68464	2.703	24.3183	3.87576e-94	5.91497e-92	203.286
PARPBP	1.16787	1.5452	24.3071	4.48156e-94	6.82071e-92	203.141
JHY	1.25068	0.869712	24.3	4.91131e-94	7.45429e-92	203.049
REXO2	0.926617	5.07616	24.2951	5.23144e-94	7.91848e-92	202.986
CABP4	0.924323	0.923178	24.2939	5.31458e-94	8.0224e-92	202.971
SEC24D	1.36878	2.88985	24.2638	7.84698e-94	1.18129e-91	202.581
CALU	1.4785	5.5896	24.2525	9.08206e-94	1.36352e-91	202.435
FAM20C	1.63161	5.21402	24.2453	9.96092e-94	1.49142e-91	202.343
IFITM10	-1.80906	4.18455	-24.242	1.04012e-93	1.55314e-91	202.299
HS3ST3B1	1.53219	0.90391	24.1631	2.888e-93	4.30087e-91	201.279
AL355974.2	2.42238	3.46466	24.1586	3.05849e-93	4.54255e-91	201.221
AC016205.1	0.941928	0.401769	24.1581	3.0795e-93	4.56153e-91	201.214
AC010226.1	1.24482	1.52325	24.1421	3.78624e-93	5.59343e-91	201.008
LAMC1	1.69718	3.72352	24.1275	4.57604e-93	6.74224e-91	200.819
RAP2A	-1.35101	5.53003	-24.1184	5.14911e-93	7.56646e-91	200.701
ACAA2	1.45842	4.71314	24.1064	6.01362e-93	8.81345e-91	200.546
DAP	0.911582	5.73783	24.0885	7.58266e-93	1.10837e-90	200.314
ANKRD53	1.01107	0.892504	24.0848	7.95309e-93	1.15946e-90	200.266
SOX8	-2.53054	7.48365	-24.082	8.24648e-93	1.19907e-90	200.23
LDHAP4	1.52606	1.45269	24.0781	8.6656e-93	1.25672e-90	200.18
MAP2K3	1.05577	3.66388	24.0742	9.11317e-93	1.31817e-90	200.13
EN1	1.6898	0.873477	24.0685	9.81986e-93	1.41669e-90	200.055
NKX2-5	1.69864	0.742338	24.0514	1.22384e-92	1.76102e-90	199.835
CRNDE	2.48624	2.66929	24.0495	1.25461e-92	1.80063e-90	199.811
ACTL10	0.323906	0.277977	24.0346	1.52151e-92	2.17805e-90	199.618
AL441992.1	1.02976	1.34987	24.0325	1.56377e-92	2.23276e-90	199.59
RFC2	1.06521	4.90666	24.0307	1.60082e-92	2.27978e-90	199.567
GABRB3	-2.30621	3.42692	-24.0289	1.63702e-92	2.32537e-90	199.545
HOXD10	2.00478	0.884959	24.026	1.70011e-92	2.40881e-90	199.507
FNDC3B	1.1606	2.70421	24.0251	1.72107e-92	2.43228e-90	199.495
SHROOM3	1.33505	1.22152	24.0062	2.19666e-92	3.09651e-90	199.251
ALDH2	-1.36891	7.79432	-23.9981	2.43864e-92	3.42889e-90	199.146
CD276	1.35124	5.50718	23.9901	2.70595e-92	3.79512e-90	199.042
WDR37	-0.984655	3.49256	-23.9835	2.94541e-92	4.12052e-90	198.958
NUP37	0.919503	3.77636	23.9788	3.12925e-92	4.36669e-90	198.897
PHACTR3	-2.10706	5.04801	-23.9664	3.67473e-92	5.11499e-90	198.736
HOXB3	1.94823	0.87525	23.9561	4.19818e-92	5.82895e-90	198.603
ABHD6	-1.05597	4.67151	-23.9541	4.31029e-92	5.96965e-90	198.577
CHAF1B	1.26361	1.45031	23.9524	4.40343e-92	6.08344e-90	198.556
APOBEC3C	1.64688	2.93097	23.9509	4.49104e-92	6.18847e-90	198.536
FLJ16779	-2.50174	4.17533	-23.9507	4.5018e-92	6.18847e-90	198.534
FBXW4	-1.12327	5.32191	-23.9363	5.42644e-92	7.44107e-90	198.347
KIF18A	1.1176	0.919097	23.9348	5.53149e-92	7.5664e-90	198.328
KIF21B	-1.85575	3.85875	-23.9276	6.07264e-92	8.28616e-90	198.234
GRID1	-1.35193	4.09162	-23.9195	6.74254e-92	9.17764e-90	198.13
TMEM230	0.827108	6.5978	23.9159	7.05859e-92	9.58428e-90	198.084
KDELC2	1.47328	2.86288	23.9037	8.26716e-92	1.11979e-89	197.926
TENT5A	1.34015	2.09186	23.9004	8.62662e-92	1.16562e-89	197.884
OTP	1.32987	0.508585	23.8943	9.3397e-92	1.2589e-89	197.804
HOXA4	2.31291	0.998048	23.8546	1.55872e-91	2.09591e-89	197.292
ATOH8	-2.04009	4.91496	-23.8522	1.60983e-91	2.15939e-89	197.26
AKAP6	-1.47061	3.88645	-23.8509	1.63595e-91	2.18912e-89	197.244
TMOD2	-1.4356	4.95482	-23.8474	1.71163e-91	2.28488e-89	197.199
CTIF	-1.21423	4.76911	-23.8318	2.09527e-91	2.79028e-89	196.997
TTC26	1.11471	1.92677	23.8165	2.55066e-91	3.38859e-89	196.8
USP43	-1.56114	2.0693	-23.8051	2.95548e-91	3.917e-89	196.653
ADPRH	1.08039	1.92104	23.7901	3.58797e-91	4.74391e-89	196.459
FAM155A	-1.66873	2.24341	-23.782	3.98541e-91	5.25685e-89	196.354
SLC2A4RG	1.19607	4.49635	23.7784	4.17763e-91	5.4973e-89	196.307
AURKA	1.51725	2.23482	23.7759	4.31194e-91	5.66059e-89	196.275
LTF	4.19366	2.44666	23.7741	4.41226e-91	5.7786e-89	196.252
AL353796.1	-0.73141	1.32415	-23.7653	4.94351e-91	6.4591e-89	196.139
CIDEB	1.11622	1.74665	23.7482	6.1713e-91	8.04433e-89	195.917
SQOR	1.47187	3.20196	23.7058	1.06669e-90	1.38718e-88	195.37
SYDE1	1.16949	3.29054	23.6968	1.19786e-90	1.55411e-88	195.254
ULBP3	0.853876	0.537736	23.6844	1.40631e-90	1.82028e-88	195.094
VKORC1	0.965501	6.09159	23.6809	1.47171e-90	1.9005e-88	195.048
AC020915.3	0.677235	1.53102	23.6783	1.52206e-90	1.96094e-88	195.015
GNG12	2.01441	3.98796	23.6607	1.91023e-90	2.45534e-88	194.788
CCDC8	1.58919	1.36118	23.6549	2.05816e-90	2.63936e-88	194.713
TRIP6	1.58054	5.41078	23.6527	2.1194e-90	2.71161e-88	194.684
ASF1B	1.99101	2.31332	23.6492	2.21583e-90	2.82845e-88	194.639
CGAS	0.84867	0.963003	23.6459	2.31402e-90	2.94103e-88	194.596
ADGRA1-AS1	-1.27437	1.501	-23.6458	2.31465e-90	2.94103e-88	194.596
TMEM159	1.36698	2.55702	23.6199	3.23739e-90	4.10408e-88	194.261
FAM149B1	-0.696789	4.23933	-23.6117	3.59659e-90	4.54902e-88	194.155
SEC61G	2.45326	7.82409	23.597	4.34931e-90	5.48856e-88	193.965
E2F7	1.10627	0.760591	23.5908	4.71448e-90	5.93585e-88	193.885
GRIA4	-2.12894	5.30758	-23.5396	9.13141e-90	1.1471e-87	193.224
ADAM22	-1.44568	4.08498	-23.5385	9.25456e-90	1.15994e-87	193.211
SGSM1	-1.493	2.09849	-23.5365	9.50505e-90	1.18865e-87	193.184
LINC02593	-1.35141	1.48089	-23.5289	1.04856e-89	1.30831e-87	193.086
MORN4	-0.833317	4.46293	-23.5283	1.05546e-89	1.31396e-87	193.079
MN1	-1.53409	2.54928	-23.5258	1.09076e-89	1.35487e-87	193.047
FN1	2.1675	7.18897	23.5246	1.10742e-89	1.37248e-87	193.031
DDOST	0.941827	6.60135	23.5078	1.37644e-89	1.70208e-87	192.814
AL117339.4	-0.40866	0.488275	-23.5022	1.47951e-89	1.82328e-87	192.742
NSUN6	-1.06902	3.37916	-23.5021	1.48103e-89	1.82328e-87	192.741
PDE2A	-2.04948	4.21212	-23.4906	1.71908e-89	2.11165e-87	192.592
C2orf27A	-1.72418	3.5934	-23.4815	1.93148e-89	2.3673e-87	192.475
TTC3	-1.40979	6.3328	-23.4812	1.9389e-89	2.37115e-87	192.472
ASL	0.940255	4.09453	23.4673	2.31951e-89	2.83036e-87	192.292
TPRG1	0.732945	0.621092	23.459	2.58459e-89	3.1469e-87	192.184
CD101	1.34244	1.70369	23.4562	2.67939e-89	3.25517e-87	192.148
ALCAM	-1.3584	5.73335	-23.4274	3.88484e-89	4.70933e-87	191.777
ACVR2B	-0.96944	1.95258	-23.4191	4.3224e-89	5.22831e-87	191.67
AL356056.2	-1.58003	2.51456	-23.414	4.61986e-89	5.57594e-87	191.604
ZRANB1	-1.10712	3.34094	-23.3948	5.91317e-89	7.12138e-87	191.357
PLIN2	1.64114	4.05366	23.3746	7.67603e-89	9.22439e-87	191.096
PLAU	2.31587	2.61185	23.3697	8.17487e-89	9.80258e-87	191.034
ZCCHC24	-1.28863	5.97224	-23.3415	1.17687e-88	1.40815e-86	190.669
AC009041.2	-2.45103	6.60138	-23.3372	1.24443e-88	1.48578e-86	190.614
YPEL4	-1.66271	3.44678	-23.3238	1.47792e-88	1.76076e-86	190.442
MMP14	2.08442	4.63537	23.3236	1.48273e-88	1.7627e-86	190.439
PLA2G2A	3.06047	1.28335	23.2787	2.64561e-88	3.13842e-86	189.86
AC025171.5	1.02117	0.663691	23.237	4.53007e-88	5.36243e-86	189.322
HSPB1	1.69736	7.76531	23.2224	5.46728e-88	6.45804e-86	189.134
AP1S3	0.691741	0.708602	23.21	6.4126e-88	7.55855e-86	188.975
FBXO39	0.721392	0.35327	23.2052	6.82125e-88	8.02315e-86	188.913
AC005696.4	-1.78188	2.59751	-23.1873	8.59751e-88	1.0091e-85	188.682
SEMA6B	-1.70019	4.53594	-23.1801	9.42953e-88	1.10441e-85	188.59
SAA1	3.26083	1.31427	23.1794	9.5132e-88	1.11186e-85	188.581
LINC00836	-2.25485	2.62451	-23.1688	1.09147e-87	1.27298e-85	188.444
HDAC4	-1.24809	3.42647	-23.1617	1.19565e-87	1.39155e-85	188.352
MYL12B	0.816824	7.52798	23.1564	1.28018e-87	1.48681e-85	188.284
TARSL2	-1.02135	3.84037	-23.1507	1.37811e-87	1.5972e-85	188.211
P4HB	0.901943	7.88393	23.1298	1.80349e-87	2.08584e-85	187.942
AP000781.2	0.642354	0.407124	23.1231	1.96739e-87	2.27066e-85	187.855
SERPINE1	2.96733	3.31907	23.1082	2.3832e-87	2.74484e-85	187.663
GPR3	1.30202	1.403	23.1063	2.44346e-87	2.80841e-85	187.638
IL13RA2	2.68746	1.9161	23.104	2.51647e-87	2.88633e-85	187.609
HOXA3	1.52057	0.645121	23.0982	2.7106e-87	3.10258e-85	187.535
TMEM220	1.19638	1.93213	23.0979	2.72076e-87	3.10778e-85	187.531
CDCA8	1.78295	1.92731	23.0926	2.91266e-87	3.32013e-85	187.463
PSME2P2	0.996817	1.35916	23.0918	2.94374e-87	3.34867e-85	187.452
ZDHHC12	1.32615	3.6269	23.0891	3.04665e-87	3.45863e-85	187.418
ATRAID	0.862159	6.97438	23.0796	3.44324e-87	3.90085e-85	187.295
FKBP11	1.24522	3.14181	23.0782	3.50895e-87	3.96719e-85	187.277
NCAM1	-1.47052	7.66845	-23.0594	4.47034e-87	5.04384e-85	187.035
BUD31	0.844175	6.8723	23.0562	4.65828e-87	5.2378e-85	186.993
MCF2L2	-1.5242	2.52642	-23.0561	4.66115e-87	5.2378e-85	186.993
HMX1	-1.94819	2.25516	-23.0349	6.12478e-87	6.86856e-85	186.72
BCL7A	-1.4905	4.00978	-23.0338	6.21105e-87	6.94312e-85	186.706
AC062021.1	-2.59829	1.98523	-23.0338	6.21634e-87	6.94312e-85	186.705
KIF23	1.72994	1.75427	23.0181	7.60419e-87	8.47614e-85	186.504
PCNA	1.2045	6.13412	23.0167	7.74198e-87	8.61241e-85	186.486
MDK	2.22749	6.24363	23.0126	8.16364e-87	9.06328e-85	186.433
CHRNA4	-1.78951	2.23964	-23.0048	9.03373e-87	1.00092e-84	186.332
TMSB4XP2	1.62551	0.781052	23.0038	9.14714e-87	1.01146e-84	186.319
GGACT	1.14541	1.55259	22.9943	1.0336e-86	1.14064e-84	186.197
AC053503.1	-1.92829	1.84896	-22.9894	1.10112e-86	1.21274e-84	186.134
AL845472.1	-1.47098	2.76735	-22.9847	1.16963e-86	1.28564e-84	186.073
SPON2	1.9229	2.08809	22.9707	1.40033e-86	1.53618e-84	185.893
AL117332.1	0.717796	1.33588	22.9693	1.42603e-86	1.56128e-84	185.875
MSNP1	0.172761	0.0875781	22.9548	1.71975e-86	1.87855e-84	185.688
MMP9	2.72639	1.46323	22.9546	1.7226e-86	1.87855e-84	185.686
LNCTAM34A	0.84837	0.628186	22.953	1.75907e-86	1.91456e-84	185.666
TEF	-1.43601	4.21345	-22.9512	1.80103e-86	1.95637e-84	185.642
DTYMK	1.04248	5.0119	22.9501	1.82588e-86	1.97949e-84	185.628
MMP11	1.38766	1.20111	22.9422	2.02087e-86	2.1866e-84	185.527
TCEAL2	-1.82947	6.63741	-22.9308	2.34213e-86	2.52927e-84	185.379
NECTIN2	1.06083	4.88442	22.9288	2.40332e-86	2.5903e-84	185.354
SERPINA3	3.34384	5.6401	22.9099	3.06371e-86	3.29566e-84	185.111
KAT6B	-1.22548	3.28954	-22.888	4.06294e-86	4.36207e-84	184.829
RDM1	0.857496	0.614159	22.8768	4.69017e-86	5.02574e-84	184.686
HOXA7	2.37376	1.1856	22.8757	4.75877e-86	5.0894e-84	184.671
DEDD2	1.09869	3.71803	22.8734	4.9002e-86	5.23056e-84	184.642
ANKRD26	-0.789867	1.91768	-22.8665	5.36057e-86	5.71096e-84	184.552
KLRC3	-1.78262	2.26915	-22.8654	5.43643e-86	5.78067e-84	184.538
SMS	1.12779	5.5679	22.8531	6.3659e-86	6.75602e-84	184.38
PIGT	0.806029	5.97994	22.8489	6.72234e-86	7.12067e-84	184.326
AC004803.1	-0.917564	2.24933	-22.8474	6.8511e-86	7.24321e-84	184.307
RUNDC3A	-2.06365	6.37432	-22.8463	6.95147e-86	7.33532e-84	184.292
KIF20A	1.78648	1.68714	22.8394	7.59483e-86	7.99898e-84	184.204
CDKN3	1.82218	2.91737	22.8314	8.4205e-86	8.85175e-84	184.101
TBC1D1	1.23977	4.79481	22.8216	9.54796e-86	1.00179e-83	183.975
RAB5IF	0.692046	6.15544	22.8129	1.06788e-85	1.11833e-83	183.863
DIP2C	-1.12415	3.65516	-22.7995	1.26966e-85	1.32713e-83	183.69
GEMIN7	0.877106	4.11278	22.7958	1.33148e-85	1.38913e-83	183.643
RANBP17	-1.23637	1.48515	-22.7874	1.48384e-85	1.54517e-83	183.535
AL022313.4	-2.43709	2.42051	-22.7814	1.60106e-85	1.66411e-83	183.459
SHCBP1	1.34743	1.78847	22.748	2.46269e-85	2.55488e-83	183.028
NUAK2	1.05276	1.23113	22.7326	3.00154e-85	3.10808e-83	182.831
ITGB3BP	1.16932	3.6017	22.7274	3.20753e-85	3.31519e-83	182.764
TMEM35B	1.09821	4.00636	22.7202	3.51934e-85	3.63069e-83	182.672
AC018816.1	0.779829	0.534915	22.7182	3.61191e-85	3.71926e-83	182.646
AL357060.1	0.682682	0.64973	22.7093	4.04736e-85	4.15992e-83	182.532
MANF	0.971826	6.11326	22.7071	4.16542e-85	4.27333e-83	182.503
SHD	-2.79649	6.10006	-22.7039	4.34089e-85	4.44512e-83	182.462
MINOS1	0.871973	6.68282	22.699	4.6219e-85	4.72415e-83	182.399
CTF1	1.20088	1.84519	22.6715	6.58071e-85	6.7139e-83	182.046
MAGOH	0.854178	5.30804	22.668	6.88969e-85	7.01621e-83	182
NSG2	-3.06988	5.60995	-22.6571	7.92693e-85	8.05769e-83	181.86
CARD8-AS1	0.804503	1.3799	22.6567	7.96286e-85	8.07939e-83	181.856
MYCBP	1.1398	2.90984	22.6479	8.92151e-85	9.03552e-83	181.742
LXN	1.38649	2.25217	22.61	1.45205e-84	1.46792e-82	181.255
SATB1	-1.44065	4.53257	-22.5873	1.94265e-84	1.96031e-82	180.964
ATF5	1.14579	4.17672	22.5848	2.00578e-84	2.02033e-82	180.932
HMGN5	-1.41462	4.78427	-22.5752	2.26946e-84	2.28178e-82	180.809
EMILIN1	1.5766	3.75735	22.5717	2.37362e-84	2.38218e-82	180.764
LUZP2	-2.53755	4.36977	-22.5678	2.49724e-84	2.50171e-82	180.713
STARD10	-0.909742	5.55989	-22.5629	2.66088e-84	2.66083e-82	180.65
F11R	1.2191	2.52534	22.5455	3.32691e-84	3.32086e-82	180.427
PLEKHA4	2.07755	4.11942	22.5425	3.45655e-84	3.44405e-82	180.389
HPSE2	-2.4908	2.3171	-22.542	3.47776e-84	3.45897e-82	180.383
CTHRC1	2.0594	1.91493	22.5298	4.06626e-84	4.03704e-82	180.226
PTPRT	-1.89952	2.24018	-22.5128	5.05868e-84	5.01334e-82	180.008
LRRTM4	-1.66726	2.57026	-22.4962	6.26255e-84	6.19534e-82	179.795
SMAD9	-1.39476	3.74579	-22.4894	6.83388e-84	6.74849e-82	179.708
GDAP1L1	-2.2379	5.38289	-22.4832	7.40371e-84	7.29818e-82	179.627
WISP1	1.67772	0.953419	22.4825	7.47364e-84	7.35404e-82	179.618
SOCS2-AS1	1.47472	1.45529	22.4689	8.89471e-84	8.73684e-82	179.444
ECHDC2	1.71357	3.93633	22.4667	9.14663e-84	8.96839e-82	179.416
VPS51	-0.872874	6.85487	-22.4471	1.1767e-83	1.15173e-81	179.165
ATP8A1	-1.70174	3.89313	-22.4405	1.28149e-83	1.25208e-81	179.079
CYTH1	-1.10084	5.12332	-22.4387	1.3113e-83	1.27896e-81	179.056
DDB2	1.0676	4.02601	22.4207	1.6512e-83	1.60764e-81	178.826
CHI3L2	3.35609	4.74013	22.4172	1.72699e-83	1.67849e-81	178.781
SFRP4	2.1631	2.87782	22.414	1.79978e-83	1.74617e-81	178.74
IGIP	-1.13281	4.22138	-22.4134	1.81356e-83	1.75646e-81	178.732
COL3A1	3.06907	3.0334	22.4098	1.9012e-83	1.83812e-81	178.685
MPZL3	0.42844	0.492107	22.3945	2.31128e-83	2.23071e-81	178.49
KCNJ9	-1.99109	3.47618	-22.3787	2.83088e-83	2.72744e-81	178.287
AMER2	-1.8325	4.44022	-22.3773	2.88479e-83	2.77455e-81	178.268
CENPK	1.7224	2.04685	22.3769	2.8972e-83	2.78167e-81	178.264
LAMA2	1.44463	2.1704	22.3731	3.04433e-83	2.91787e-81	178.215
PPCS	1.34414	4.54471	22.3654	3.3597e-83	3.21458e-81	178.116
ANXA2R	1.26571	1.84966	22.3641	3.41654e-83	3.26333e-81	178.099
SLC44A3-AS1	1.26882	1.64353	22.363	3.46358e-83	3.30256e-81	178.086
CASKIN1	-1.82829	3.34958	-22.35	4.09166e-83	3.89474e-81	177.919
FCGR2C	1.7701	1.4174	22.3476	4.2212e-83	4.01115e-81	177.888
FAM129A	1.58001	1.95653	22.3459	4.31691e-83	4.09508e-81	177.866
TNRC6C	-1.13516	3.36669	-22.3398	4.66403e-83	4.4168e-81	177.788
IGF2BP2	1.81434	1.15568	22.3169	6.26026e-83	5.91829e-81	177.494
CKLF	0.957167	5.68478	22.3136	6.52757e-83	6.16049e-81	177.453
SRA1	0.697148	5.20669	22.31	6.83951e-83	6.44391e-81	177.406
KPNA2	1.25018	5.36191	22.3008	7.69406e-83	7.23672e-81	177.288
CKS1B	1.19946	5.14479	22.2994	7.838e-83	7.35961e-81	177.27
FHL3	1.15161	4.25016	22.2968	8.10252e-83	7.59512e-81	177.237
AC008669.1	-0.781028	1.73375	-22.2958	8.20297e-83	7.67629e-81	177.224
GNAO1	-1.61794	6.23985	-22.2948	8.3067e-83	7.76025e-81	177.212
GRIA2	-2.04202	5.38016	-22.2912	8.70187e-83	8.11574e-81	177.165
GLB1	0.857795	4.6228	22.2832	9.64459e-83	8.97984e-81	177.062
CCNA2	1.65084	2.10891	22.2806	9.97328e-83	9.27029e-81	177.029
SMAGP	1.00595	1.68926	22.2669	1.18929e-82	1.10361e-80	176.853
FAM222A	-1.74927	4.37964	-22.2638	1.23715e-82	1.14611e-80	176.814
AC092718.4	1.13628	2.19324	22.2611	1.28008e-82	1.18389e-80	176.78
SOCS2	2.02913	3.50518	22.247	1.53449e-82	1.41682e-80	176.598
RAP1B	0.954345	6.1105	22.2466	1.54149e-82	1.42091e-80	176.594
PVT1	2.08154	2.62035	22.2408	1.66056e-82	1.52813e-80	176.52
MGAT4C	-1.80231	2.21052	-22.2398	1.68337e-82	1.54655e-80	176.506
S100A6	1.77084	8.85371	22.2261	2.00649e-82	1.84036e-80	176.33
DCTD	1.49553	4.91577	22.2242	2.05462e-82	1.88138e-80	176.307
NMNAT2	-2.04402	3.62922	-22.2228	2.0931e-82	1.91346e-80	176.288
BAX	0.944049	6.65711	22.2158	2.28867e-82	2.0888e-80	176.199
IFITM3	1.73807	7.96139	22.2127	2.38289e-82	2.17122e-80	176.159
ACTBP2	0.400026	0.187602	22.1923	3.0935e-82	2.81407e-80	175.898
MALSU1	0.766164	5.58383	22.1764	3.79435e-82	3.44595e-80	175.694
LRRC4	-1.37	4.07053	-22.1542	5.0417e-82	4.57128e-80	175.41
PLOD3	1.05329	5.47371	22.1473	5.50898e-82	4.98679e-80	175.321
TMEFF2	-2.03843	3.84083	-22.1413	5.94802e-82	5.37543e-80	175.245
ENHO	-1.98836	7.13348	-22.1285	7.0072e-82	6.32235e-80	175.081
SKA1	1.29631	1.10917	22.1193	7.88931e-82	7.10667e-80	174.962
PPIA	0.749829	10.5997	22.119	7.91525e-82	7.11845e-80	174.959
DDIT4L	2.06804	1.46302	22.1187	7.95053e-82	7.13859e-80	174.955
AC027309.2	2.46232	1.46898	22.1171	8.11187e-82	7.27167e-80	174.935
HNRNPCP2	-1.29942	3.81621	-22.1066	9.28429e-82	8.30922e-80	174.8
BRI3	0.804695	7.02951	22.1002	1.00673e-81	8.99545e-80	174.719
EPHB1	-1.89166	4.26449	-22.0989	1.02442e-81	9.13877e-80	174.701
RGS16	1.89425	2.73834	22.0898	1.15073e-81	1.02491e-79	174.585
FOXO4	-1.23873	4.00212	-22.0877	1.18273e-81	1.05172e-79	174.558
AC015908.3	0.898867	0.675057	22.0675	1.53112e-81	1.35933e-79	174.3
ADM	2.49676	3.0171	22.0599	1.68861e-81	1.49676e-79	174.202
LINC00672	-1.7091	3.25524	-22.0572	1.74676e-81	1.54582e-79	174.168
LSM10	0.852326	5.69084	22.0562	1.76976e-81	1.56368e-79	174.155
PABPC5	-1.34535	1.74162	-22.0543	1.81283e-81	1.59918e-79	174.131
PDGFA	1.67495	4.21298	22.0436	2.08118e-81	1.83299e-79	173.993
DNPEP	0.669566	5.39392	22.0375	2.25039e-81	1.97888e-79	173.915
SMIM4	0.967854	4.83177	22.0201	2.81063e-81	2.46761e-79	173.693
MSR1	2.16439	3.21602	22.0197	2.82553e-81	2.47677e-79	173.688
TK1	1.83819	2.66201	22.0123	3.10732e-81	2.71947e-79	173.593
C15orf48	1.38791	0.880557	21.9917	4.04022e-81	3.53035e-79	173.33
PIK3CD-AS2	0.944937	0.634018	21.972	5.20468e-81	4.5407e-79	173.077
TMEM147	0.829007	6.71049	21.9674	5.51468e-81	4.80358e-79	173.02
TREM1	2.34367	1.63435	21.9543	6.52526e-81	5.67493e-79	172.851
TSTD1	2.36734	3.26654	21.9516	6.75744e-81	5.86764e-79	172.816
INA	-2.80457	3.90999	-21.9472	7.14152e-81	6.19144e-79	172.761
SPTBN2	-1.81926	4.99865	-21.9445	7.397e-81	6.40291e-79	172.726
PDCD1LG2	1.23806	1.16908	21.9382	8.01919e-81	6.93066e-79	172.645
CALR	0.840253	8.71336	21.9375	8.08733e-81	6.97866e-79	172.637
AC022613.1	0.831019	0.684226	21.9285	9.08159e-81	7.82443e-79	172.521
RNF165	-1.47438	2.7375	-21.9249	9.50141e-81	8.17343e-79	172.476
SOCS3	2.57753	3.1051	21.9097	1.15532e-80	9.92301e-79	172.281
TNFRSF1A	1.5463	5.74086	21.9085	1.17249e-80	1.00549e-78	172.266
RINL	1.18946	2.327	21.9064	1.20499e-80	1.03176e-78	172.239
PFN1	0.874455	8.35304	21.9051	1.22397e-80	1.0464e-78	172.223
NLGN2	-1.09839	5.97201	-21.8916	1.45465e-80	1.2417e-78	172.05
SMAD7	-1.01078	3.50536	-21.8908	1.46963e-80	1.25256e-78	172.04
ATP9A	-1.42939	5.66211	-21.8825	1.63531e-80	1.39163e-78	171.933
DLGAP5	1.61399	1.35039	21.8678	1.97368e-80	1.67699e-78	171.746
CAPZA1	0.974894	5.04138	21.8651	2.04381e-80	1.73392e-78	171.711
ENPEP	1.33979	1.3975	21.8613	2.1435e-80	1.81571e-78	171.663
RBMS1	1.24237	3.18085	21.8603	2.1731e-80	1.83798e-78	171.649
CAV2	1.57234	2.92545	21.8544	2.34382e-80	1.97935e-78	171.574
PMS2P1	0.803082	3.29955	21.854	2.35427e-80	1.98515e-78	171.569
GFRA1	-2.00848	2.42225	-21.8529	2.38707e-80	2.00975e-78	171.556
MT2P1	2.25132	1.17932	21.8508	2.45423e-80	2.06316e-78	171.528
TYMS	2.01826	4.57108	21.8468	2.58261e-80	2.16779e-78	171.477
VAMP5	1.44587	5.99825	21.8453	2.6325e-80	2.20633e-78	171.458
RAD54B	1.04438	1.91709	21.8392	2.84606e-80	2.38171e-78	171.38
KCNE4	1.69164	2.16289	21.8359	2.96913e-80	2.48095e-78	171.338
EPOP	-1.16728	2.55288	-21.8215	3.5687e-80	2.97744e-78	171.154
AC000089.1	-0.906638	1.50339	-21.8169	3.78428e-80	3.15256e-78	171.095
FCGR2B	2.18474	1.70971	21.811	4.08221e-80	3.39565e-78	171.019
RRM2	2.33361	2.78933	21.8098	4.14153e-80	3.43983e-78	171.005
SDC1	1.64025	1.84879	21.8086	4.20698e-80	3.48896e-78	170.989
DLL1	-1.96067	4.51152	-21.8077	4.25492e-80	3.52345e-78	170.978
LINC01943	0.841976	0.459731	21.7987	4.77734e-80	3.95015e-78	170.862
FAAP24	0.783533	1.41818	21.7977	4.83913e-80	3.99527e-78	170.85
AFF2	-1.33074	1.33766	-21.7945	5.03873e-80	4.15387e-78	170.809
BCL3	1.37134	2.88528	21.7939	5.07895e-80	4.18081e-78	170.801
ARSJ	1.37804	1.22727	21.7865	5.58152e-80	4.5877e-78	170.707
CDKN2C	1.98841	4.58933	21.7849	5.69436e-80	4.67351e-78	170.687
HDHD3	1.47984	2.77975	21.7829	5.84223e-80	4.78777e-78	170.661
VEGFA	2.35523	5.21596	21.774	6.5475e-80	5.35783e-78	170.547
OLFML2A	1.16567	1.75153	21.7719	6.72928e-80	5.49846e-78	170.52
CEP55	1.35183	1.28496	21.7664	7.21871e-80	5.88968e-78	170.45
DPY19L1	1.31247	4.41348	21.7662	7.23707e-80	5.89597e-78	170.447
CHPF2	0.927262	4.11406	21.766	7.24953e-80	5.89745e-78	170.446
C1orf54	1.25704	4.81845	21.7606	7.7656e-80	6.30801e-78	170.377
LEF1-AS1	0.871165	0.747647	21.7599	7.83667e-80	6.35643e-78	170.368
RGS22	1.13499	0.768087	21.7594	7.89265e-80	6.39247e-78	170.361
SGMS1	-0.934505	3.60539	-21.7513	8.75202e-80	7.07815e-78	170.257
ABLIM1	-1.33387	5.38129	-21.7459	9.38159e-80	7.57625e-78	170.188
SIRT1	-0.841774	3.41737	-21.7424	9.80548e-80	7.90704e-78	170.144
POLE2	1.19505	1.66856	21.7325	1.11263e-79	8.9591e-78	170.018
PTPN22	0.608984	0.417193	21.7306	1.1408e-79	9.17257e-78	169.993
VIM	2.3479	9.49299	21.7088	1.50583e-79	1.209e-77	169.715
AL049839.2	3.4466	6.83175	21.6991	1.70425e-79	1.36633e-77	169.592
LRIT2	-0.612768	0.526415	-21.6912	1.88664e-79	1.51037e-77	169.49
UBXN1	-0.823671	7.46376	-21.6856	2.02468e-79	1.61854e-77	169.419
AKR1C3	-1.89889	4.70763	-21.6772	2.25495e-79	1.80003e-77	169.312
TMEM100	-2.27684	5.3907	-21.6762	2.28357e-79	1.82026e-77	169.299
NAMPT	2.00779	5.33397	21.6724	2.39647e-79	1.9075e-77	169.251
RHOJ	1.37676	3.13425	21.6717	2.42075e-79	1.92407e-77	169.241
NUDT19	0.728603	2.45983	21.6638	2.67489e-79	2.12301e-77	169.141
PPIAP31	1.33401	1.25298	21.6613	2.76242e-79	2.18935e-77	169.109
COX15	-0.658139	4.47313	-21.6567	2.92863e-79	2.31776e-77	169.051
CUEDC2	-0.656932	6.78121	-21.6552	2.98623e-79	2.35997e-77	169.031
RPS28P7	-1.45776	9.24182	-21.6472	3.30906e-79	2.61137e-77	168.929
RNF150	-1.10028	2.27597	-21.642	3.53375e-79	2.78473e-77	168.863
LRR1	0.998791	2.57839	21.6386	3.69066e-79	2.90424e-77	168.82
AC254562.3	-1.00755	1.79662	-21.6374	3.74725e-79	2.9446e-77	168.804
AL132656.4	-0.669326	1.12399	-21.6318	4.02466e-79	3.15811e-77	168.733
DLGAP1	-1.77021	4.17626	-21.6272	4.2719e-79	3.34737e-77	168.674
DPP10	-1.89009	3.11402	-21.6251	4.38815e-79	3.4336e-77	168.647
VASP	1.00066	4.36286	21.6232	4.49337e-79	3.51097e-77	168.623
TNFAIP8	1.26175	1.55952	21.6191	4.73353e-79	3.69342e-77	168.571
COL5A1	2.04975	1.6906	21.6134	5.09011e-79	3.96606e-77	168.498
UNC5A	-1.86964	3.06725	-21.6074	5.49849e-79	4.27824e-77	168.421
CHGB	-2.64155	4.91379	-21.6064	5.57123e-79	4.32876e-77	168.408
ZNF37A	-0.876383	2.78795	-21.5916	6.72653e-79	5.21909e-77	168.22
AL162231.2	0.985937	0.850237	21.5881	7.03471e-79	5.45057e-77	168.175
RCOR2	-1.9238	4.32132	-21.5872	7.11611e-79	5.50594e-77	168.164
ARNTL2	1.12142	1.63033	21.5721	8.62596e-79	6.66485e-77	167.971
PQLC3	1.04645	2.97538	21.5695	8.9212e-79	6.88336e-77	167.938
TMCC2	-1.38227	4.1286	-21.5607	9.97915e-79	7.68894e-77	167.826
SSTR1	-1.83261	1.70725	-21.556	1.05939e-78	8.15127e-77	167.766
MELK	1.81754	1.83276	21.5546	1.07806e-78	8.28342e-77	167.749
KIF4A	1.59842	1.76261	21.5526	1.10697e-78	8.49378e-77	167.722
ZNF585A	0.799291	3.19113	21.5514	1.12421e-78	8.61415e-77	167.707
REEP4	1.02952	3.5058	21.5507	1.13327e-78	8.67152e-77	167.699
PDIA5	1.31329	2.47809	21.5483	1.1693e-78	8.93487e-77	167.668
MGST2	1.02538	4.72086	21.5482	1.17102e-78	8.93569e-77	167.666
DNAJC22	1.06802	1.21042	21.5452	1.21641e-78	9.26931e-77	167.628
COLGALT1	1.02862	4.64006	21.5414	1.2762e-78	9.71155e-77	167.58
NUTM2D	-1.17443	2.57273	-21.5367	1.35501e-78	1.02971e-76	167.52
SNRPD2	0.922841	7.90234	21.5329	1.42285e-78	1.07979e-76	167.471
UPF2	-0.922169	3.38386	-21.5251	1.57069e-78	1.19035e-76	167.373
OSMR-AS1	0.528545	0.31614	21.5201	1.67459e-78	1.26736e-76	167.309
CD164	0.972845	5.8191	21.5191	1.69722e-78	1.28274e-76	167.295
HOXA6	1.21746	0.531562	21.5184	1.71185e-78	1.29203e-76	167.287
CDCA7L	1.66033	3.85137	21.5172	1.73921e-78	1.31089e-76	167.271
TAS2R4	-0.630766	0.887889	-21.5093	1.9228e-78	1.4473e-76	167.171
DGCR9	-1.34167	1.94624	-21.5025	2.09677e-78	1.5761e-76	167.084
SAMD11	-1.72724	2.38961	-21.496	2.27674e-78	1.70907e-76	167.002
SELENOF	1.00521	7.32222	21.4823	2.71277e-78	2.03362e-76	166.827
PDZD4	-1.74702	6.20011	-21.4766	2.91572e-78	2.18281e-76	166.755
TMEM165	1.06112	5.30743	21.4755	2.95684e-78	2.21061e-76	166.741
AC133637.1	-0.510689	0.445245	-21.4737	3.02576e-78	2.25908e-76	166.718
CENPL	0.988176	2.30344	21.4655	3.35847e-78	2.50412e-76	166.613
NFE2L3	1.13889	2.0502	21.4637	3.43966e-78	2.5612e-76	166.59
TWF2	0.760426	5.11938	21.4572	3.73452e-78	2.77703e-76	166.507
RBBP8	1.05802	3.80237	21.453	3.94314e-78	2.92823e-76	166.453
CDCA2	1.20242	1.04216	21.4526	3.95932e-78	2.93631e-76	166.449
MRPL32	0.733819	5.12527	21.4485	4.17429e-78	3.09159e-76	166.396
SORCS3	-1.34344	2.46251	-21.4415	4.56622e-78	3.37736e-76	166.306
DGCR2	-1.03871	6.2638	-21.4353	4.93616e-78	3.64611e-76	166.229
PRLHR	-2.06371	1.48746	-21.4328	5.09627e-78	3.75936e-76	166.197
RUNX1T1	-1.00735	1.73277	-21.4178	6.17297e-78	4.54756e-76	166.005
SERP2	-1.1618	5.15342	-21.4166	6.26896e-78	4.61214e-76	165.99
KLRC2	-3.10038	4.00023	-21.4023	7.52507e-78	5.52893e-76	165.807
USP54	-1.51692	5.30219	-21.3914	8.6436e-78	6.34234e-76	165.669
SPRY4	2.1501	2.90232	21.3908	8.70214e-78	6.37685e-76	165.662
RAB36	1.5397	1.81636	21.3845	9.43225e-78	6.90273e-76	165.582
LINC00900	1.05838	1.17682	21.3755	1.0576e-77	7.72951e-76	165.467
AC080100.1	-0.826784	1.29208	-21.3711	1.11935e-77	8.17011e-76	165.411
TRAM1	0.983006	5.66351	21.3633	1.23618e-77	9.01094e-76	165.311
PLK3	1.10884	3.38015	21.3627	1.24501e-77	9.06341e-76	165.304
ALG3	0.740275	4.65529	21.3608	1.27684e-77	9.28293e-76	165.279
SHISAL2A	0.855079	0.995038	21.3554	1.36775e-77	9.93081e-76	165.21
ETV7	1.06495	0.902123	21.344	1.58159e-77	1.14684e-75	165.065
SNRPG	0.934402	6.85127	21.34	1.66381e-77	1.20488e-75	165.015
TMEM246	-1.63449	3.15938	-21.3388	1.68944e-77	1.22184e-75	164.999
TXLNB	1.22829	1.03985	21.3302	1.88494e-77	1.36146e-75	164.89
MED8	0.698906	4.41681	21.3103	2.42758e-77	1.75111e-75	164.637
DYRK3	0.975753	1.99091	21.3007	2.74341e-77	1.97636e-75	164.515
STBD1	0.850403	1.15252	21.2959	2.91794e-77	2.09936e-75	164.453
PAK5	-1.36774	1.65423	-21.2901	3.14095e-77	2.25688e-75	164.38
SUFU	-0.789322	3.29329	-21.2885	3.20253e-77	2.29815e-75	164.36
NXT1	0.971036	4.22718	21.2738	3.86597e-77	2.77065e-75	164.172
CALD1	1.29812	5.48625	21.268	4.15739e-77	2.97565e-75	164.1
EYA4	1.45882	0.835572	21.2653	4.30629e-77	3.07825e-75	164.065
KIF2C	1.80929	2.1601	21.2625	4.46021e-77	3.18416e-75	164.03
AL354714.2	0.493788	0.41279	21.2516	5.12618e-77	3.65489e-75	163.891
IDI1	-1.07989	5.78793	-21.2511	5.15453e-77	3.67038e-75	163.885
HOXC9	1.34535	0.574348	21.2503	5.2134e-77	3.70754e-75	163.874
KYAT1	-1.01707	4.24317	-21.2484	5.34006e-77	3.79275e-75	163.85
CASP3	1.02914	4.23713	21.2477	5.38809e-77	3.82196e-75	163.841
CACNG2	-1.92694	1.67791	-21.2453	5.54949e-77	3.93141e-75	163.811
IKZF5	-0.817193	3.41491	-21.2393	5.99443e-77	4.24119e-75	163.734
AEBP1	2.78647	5.40572	21.2386	6.04742e-77	4.27323e-75	163.725
LRP1B	-1.33828	3.35093	-21.2352	6.31282e-77	4.45508e-75	163.683
FKBP1C	0.544747	0.595389	21.2341	6.40374e-77	4.5135e-75	163.668
PMM2	0.886747	3.1024	21.229	6.83572e-77	4.81184e-75	163.603
DENND2D	1.3924	1.97148	21.2281	6.91066e-77	4.85842e-75	163.592
ACADSB	-0.913039	3.08135	-21.2273	6.98254e-77	4.90274e-75	163.582
GON7	0.797199	3.56795	21.2259	7.10384e-77	4.98159e-75	163.565
CHRNA9	1.76864	0.916325	21.224	7.27976e-77	5.0985e-75	163.54
NEK6	1.43645	4.8376	21.2235	7.32898e-77	5.12649e-75	163.533
LRIG1	-1.47434	7.49784	-21.2202	7.64256e-77	5.33909e-75	163.492
ZNF600	0.621153	0.965446	21.2188	7.78093e-77	5.42892e-75	163.474
C1R	2.21336	5.57756	21.2152	8.1485e-77	5.67822e-75	163.427
TPM4	1.14396	6.71218	21.211	8.58752e-77	5.97664e-75	163.375
MND1	1.3188	1.71692	21.2074	8.9981e-77	6.25453e-75	163.328
GAPDHP1	0.998827	1.51114	21.2064	9.11122e-77	6.32522e-75	163.316
COL1A1	2.86341	2.98195	21.2032	9.48728e-77	6.57796e-75	163.276
CSTA	1.64866	1.51601	21.2031	9.49902e-77	6.57796e-75	163.274
E2F8	0.849259	0.680063	21.196	1.03916e-76	7.18709e-75	163.185
NMI	1.26658	3.04241	21.1946	1.05879e-76	7.31368e-75	163.166
TPTE2P1	-1.19587	1.67599	-21.1874	1.15948e-76	7.99925e-75	163.075
IFT22	0.93189	5.43544	21.1862	1.17751e-76	8.11356e-75	163.06
ZNF385C	-0.754947	1.51639	-21.1829	1.22808e-76	8.45149e-75	163.018
RHOC	1.15867	8.16539	21.1802	1.27088e-76	8.7352e-75	162.983
AC074286.1	-0.86322	0.654249	-21.1757	1.34583e-76	9.23888e-75	162.926
LINC01841	0.272243	0.131598	21.1744	1.36916e-76	9.38356e-75	162.909
LIF	1.73343	1.13241	21.1743	1.3703e-76	9.38356e-75	162.908
PRDX4	1.11563	6.31845	21.1729	1.39521e-76	9.54237e-75	162.89
P3H2	1.40831	2.18627	21.1724	1.40314e-76	9.58475e-75	162.885
CCNB2	2.0994	2.48677	21.1696	1.45442e-76	9.92284e-75	162.849
TUBB6	1.63313	4.8493	21.1691	1.46295e-76	9.96873e-75	162.843
IL7	0.733344	0.648367	21.1667	1.50823e-76	1.02647e-74	162.812
CTTNBP2	-1.46223	4.03872	-21.1664	1.51409e-76	1.02919e-74	162.809
LUM	2.32116	2.59391	21.1649	1.54336e-76	1.0478e-74	162.789
HOXA-AS3	0.750322	0.319474	21.1603	1.63681e-76	1.10989e-74	162.731
ARL4C	1.74877	4.14783	21.1513	1.83613e-76	1.24352e-74	162.616
ULK4	0.714077	1.38805	21.148	1.91435e-76	1.29491e-74	162.574
CNRIP1	-1.03447	5.94308	-21.1448	1.99434e-76	1.34737e-74	162.533
OMG	-1.61939	5.58978	-21.1125	3.00666e-76	2.02882e-74	162.123
EMILIN3	2.3637	1.93536	21.1103	3.09149e-76	2.08352e-74	162.095
GBP1	2.10698	3.77707	21.1099	3.10632e-76	2.09098e-74	162.091
AL049838.1	-1.24246	4.01216	-21.102	3.43307e-76	2.30812e-74	161.991
UQCR11	0.822763	7.66411	21.0962	3.69774e-76	2.48304e-74	161.917
HSPB6	2.12184	4.65343	21.0958	3.71837e-76	2.49388e-74	161.911
SLC30A7	0.818683	2.0448	21.0905	3.97794e-76	2.66474e-74	161.844
MYBL2	2.26504	2.34573	21.09	4.0029e-76	2.67822e-74	161.837
UNC79	-1.67615	2.36138	-21.0841	4.31409e-76	2.88294e-74	161.763
OST4	0.734044	8.03669	21.0836	4.34159e-76	2.89783e-74	161.756
TMEM154	0.787499	0.709648	21.0811	4.47771e-76	2.9848e-74	161.725
SMPD3	-1.43308	2.43073	-21.0811	4.48267e-76	2.9848e-74	161.724
EHD2	1.35247	4.08957	21.0711	5.08655e-76	3.38283e-74	161.598
SSR3	0.907813	6.03049	21.0707	5.11421e-76	3.39715e-74	161.593
MYD88	1.36304	3.65749	21.0689	5.23044e-76	3.47019e-74	161.57
SCD	-1.72006	7.78816	-21.0683	5.27265e-76	3.49402e-74	161.562
LBX2-AS1	0.801551	1.01872	21.0675	5.32607e-76	3.5252e-74	161.552
SP140L	1.1853	2.11016	21.0656	5.4547e-76	3.60603e-74	161.528
POC1A	1.2606	2.21653	21.0568	6.10036e-76	4.02806e-74	161.416
ARFGEF3	-1.48804	2.69049	-21.0529	6.41058e-76	4.22785e-74	161.367
TENT5B	1.21406	0.934751	21.0522	6.46502e-76	4.25869e-74	161.358
TBKBP1	-0.991184	4.19986	-21.0511	6.55557e-76	4.31321e-74	161.345
PTPN7	1.20488	1.26715	21.0498	6.67105e-76	4.38398e-74	161.327
PRPS2	1.48723	2.77328	21.0476	6.85518e-76	4.49965e-74	161.3
AC015540.1	-1.33032	1.56934	-21.0464	6.95971e-76	4.56285e-74	161.285
CUX2	-1.67352	1.61071	-21.0364	7.9073e-76	5.17797e-74	161.157
ADHFE1	-1.33636	4.25905	-21.0274	8.85795e-76	5.79364e-74	161.044
ALDOC	-1.95453	9.26911	-21.0235	9.31429e-76	6.08493e-74	160.994
MT-RNR2	-1.29755	13.3023	-21.0196	9.78429e-76	6.38445e-74	160.944
AC120036.3	-1.20048	1.90908	-21.0184	9.93708e-76	6.47652e-74	160.929
HIST1H2BJ	1.15761	1.23069	21.0052	1.17465e-75	7.64682e-74	160.762
GABRA3	-1.9665	2.98643	-21.004	1.19255e-75	7.75426e-74	160.747
POLL	-0.641324	4.12258	-20.9963	1.31569e-75	8.54488e-74	160.649
ATP5MF	0.758879	9.20093	20.9936	1.36085e-75	8.82781e-74	160.615
ZCCHC9	0.690388	3.8105	20.9923	1.38459e-75	8.97136e-74	160.598
SH3BGRL3	0.913753	7.01559	20.9893	1.4367e-75	9.29807e-74	160.561
SDF4	0.782731	6.33662	20.9786	1.64705e-75	1.0647e-73	160.424
BEX4	-0.970531	7.08588	-20.9775	1.6693e-75	1.07783e-73	160.411
PPIB	0.79963	8.51079	20.9759	1.70354e-75	1.09865e-73	160.391
GPR158	-1.57112	3.4974	-20.973	1.76827e-75	1.13907e-73	160.353
TMEM158	1.89529	3.84142	20.9657	1.93947e-75	1.2479e-73	160.261
LYPLA1	1.0725	4.4791	20.965	1.957e-75	1.25773e-73	160.252
DGCR6	-1.8677	5.82109	-20.9534	2.26686e-75	1.45518e-73	160.105
FLNA	1.59825	7.29837	20.9506	2.34975e-75	1.50664e-73	160.069
GPR157	0.665545	0.446614	20.9375	2.77304e-75	1.77599e-73	159.904
TTF2	0.942634	2.12625	20.9326	2.9527e-75	1.88887e-73	159.841
CHEK2	1.08015	2.25381	20.9267	3.18327e-75	2.03402e-73	159.766
NUMA1	-1.01768	6.97374	-20.9176	3.56954e-75	2.27821e-73	159.652
GALM	1.02374	2.53804	20.916	3.64359e-75	2.3228e-73	159.631
PDIA6	0.866741	6.74804	20.9155	3.66833e-75	2.33588e-73	159.624
KCTD14	1.11377	1.41462	20.9128	3.7965e-75	2.41472e-73	159.59
PHTF1	0.956125	3.09563	20.9047	4.20596e-75	2.67209e-73	159.488
ACTB	0.727846	11.6545	20.8986	4.54159e-75	2.88201e-73	159.411
LINC01270	0.573293	0.546555	20.8981	4.57062e-75	2.89711e-73	159.405
IQGAP2	1.69689	2.50611	20.892	4.94215e-75	3.12903e-73	159.327
DSN1	1.03098	3.08902	20.8847	5.42313e-75	3.42963e-73	159.234
LINC02283	-2.62679	3.69122	-20.8819	5.61736e-75	3.54842e-73	159.199
TTC12	1.22214	1.59284	20.873	6.2864e-75	3.96652e-73	159.086
RPL3	-0.808902	10.7946	-20.8695	6.57086e-75	4.14128e-73	159.042
CALN1	-2.22862	2.58586	-20.8666	6.81852e-75	4.29249e-73	159.005
PID1	-1.52042	5.33589	-20.861	7.3198e-75	4.60283e-73	158.934
PC	-0.997691	5.55667	-20.8517	8.23406e-75	5.17186e-73	158.817
PSMA2	0.775161	6.81973	20.8495	8.47421e-75	5.31668e-73	158.788
LINC00844	-2.14387	6.44735	-20.844	9.08024e-75	5.69046e-73	158.719
P3H1	1.08457	3.76983	20.8428	9.22425e-75	5.77417e-73	158.703
SERPINB8	1.13854	2.63068	20.8421	9.30077e-75	5.8155e-73	158.695
FBLN7	1.78927	1.93699	20.8411	9.42428e-75	5.88608e-73	158.682
ACTN1	1.85392	5.31421	20.8349	1.0191e-74	6.35781e-73	158.604
C8orf88	1.17262	2.1624	20.8344	1.02575e-74	6.39208e-73	158.597
CYP2E1	-1.31574	2.00141	-20.821	1.21605e-74	7.56946e-73	158.427
PEA15	-1.11471	10.2138	-20.8149	1.31276e-74	8.16225e-73	158.351
SH2D2A	0.741513	0.57893	20.8136	1.33532e-74	8.29321e-73	158.334
AL731533.2	-1.00568	1.62489	-20.8117	1.368e-74	8.48665e-73	158.309
SSTR2	-1.72591	2.26925	-20.7999	1.58852e-74	9.84368e-73	158.16
AC138305.3	1.23015	0.812507	20.797	1.64853e-74	1.02041e-72	158.123
BCR	-1.27627	6.07239	-20.7751	2.17518e-74	1.34489e-72	157.846
COX7CP1	1.86275	1.22855	20.7728	2.23802e-74	1.38221e-72	157.818
RAB27A	1.06995	2.04733	20.7725	2.2463e-74	1.38578e-72	157.814
AC061992.1	1.05688	0.69167	20.7618	2.57359e-74	1.58592e-72	157.678
SHC1	1.15846	4.63609	20.7608	2.60724e-74	1.60487e-72	157.665
PSMD8	0.811372	7.09904	20.7559	2.77441e-74	1.70588e-72	157.603
FKBP10	1.50985	5.7286	20.7492	3.01767e-74	1.85339e-72	157.519
DES	1.81535	1.21644	20.7401	3.38626e-74	2.07747e-72	157.404
TRAPPC2B	0.685163	3.74507	20.727	3.99704e-74	2.44947e-72	157.238
HSD3B7	1.14081	2.75842	20.7243	4.13914e-74	2.53375e-72	157.203
FXYD6	-1.55974	9.39515	-20.7178	4.4944e-74	2.74818e-72	157.121
AC073864.1	-1.85243	2.00251	-20.7161	4.59139e-74	2.80439e-72	157.1
CAMSAP3	-1.51133	2.32821	-20.7091	5.01643e-74	3.06063e-72	157.011
TROAP	1.88306	2.08355	20.7081	5.08241e-74	3.09747e-72	156.998
AC099548.2	1.64095	1.89941	20.6981	5.76481e-74	3.5095e-72	156.873
MYL6	0.897472	10.2684	20.6945	6.03348e-74	3.66903e-72	156.827
SLC39A1	0.847447	5.93428	20.6818	7.08675e-74	4.30481e-72	156.666
MAP3K20	1.11006	2.70144	20.681	7.15719e-74	4.34284e-72	156.656
RGS11	-1.72685	3.95265	-20.6788	7.36319e-74	4.46294e-72	156.628
OIP5	1.34307	1.61173	20.6737	7.85228e-74	4.75419e-72	156.564
SWAP70	1.19317	3.23198	20.6661	8.64328e-74	5.22739e-72	156.468
TSPOAP1	-1.61262	4.90924	-20.6627	9.02682e-74	5.4534e-72	156.425
MTMR7	-1.36772	2.19664	-20.6529	1.0215e-73	6.16449e-72	156.301
RALGAPA1P1	-0.646124	0.910167	-20.6525	1.02705e-73	6.19128e-72	156.296
CHEK1	1.2914	2.58527	20.6517	1.03763e-73	6.24824e-72	156.285
AC027307.2	1.01087	2.5469	20.6479	1.08803e-73	6.5446e-72	156.238
ADCY5	-1.42031	3.31759	-20.6458	1.11671e-73	6.70986e-72	156.212
SPINK8	1.34931	1.34179	20.6451	1.12746e-73	6.76708e-72	156.203
SERPINB1	1.30605	3.57371	20.6429	1.15971e-73	6.95312e-72	156.174
NEIL3	1.03592	0.820203	20.6422	1.16934e-73	7.00325e-72	156.166
MCAM	1.41677	4.831	20.6325	1.32143e-73	7.90562e-72	156.044
CNTN3	-1.78712	1.90547	-20.6294	1.37434e-73	8.21329e-72	156.005
F3	1.95926	5.36718	20.6265	1.42723e-73	8.52017e-72	155.967
TAX1BP3	0.843158	5.88313	20.6255	1.44461e-73	8.61463e-72	155.955
PAXIP1-AS2	1.12639	2.05276	20.6234	1.48326e-73	8.83561e-72	155.929
CRIP1	1.58281	3.89285	20.623	1.49003e-73	8.8664e-72	155.924
HOXB2	1.79841	1.03458	20.6228	1.49524e-73	8.88785e-72	155.921
SLC8A3	-1.69285	2.94111	-20.6185	1.57762e-73	9.3675e-72	155.867
DHTKD1	-0.980748	3.95772	-20.6117	1.72007e-73	1.02024e-71	155.781
PLOD1	1.08504	5.60254	20.6077	1.80891e-73	1.07178e-71	155.73
ECT2	1.26853	2.71073	20.6068	1.8311e-73	1.08377e-71	155.718
SIK3	-0.91365	4.75302	-20.6059	1.85043e-73	1.09405e-71	155.708
BIRC5	2.25272	2.84571	20.6045	1.88442e-73	1.11295e-71	155.689
LINC00601	0.548693	0.335388	20.6032	1.91574e-73	1.13024e-71	155.673
C5orf63	1.15671	1.66521	20.603	1.92064e-73	1.13193e-71	155.67
PCLAF	2.15119	3.21011	20.5998	2.00023e-73	1.17758e-71	155.63
ATCAY	-2.39028	5.02561	-20.5957	2.10465e-73	1.23774e-71	155.579
HJURP	1.61401	1.7387	20.5954	2.11432e-73	1.24212e-71	155.574
BASP1	-1.65373	6.22024	-20.5781	2.62995e-73	1.5434e-71	155.356
GRIK4	-1.13441	3.47892	-20.5739	2.77291e-73	1.62557e-71	155.304
APOL4	2.16964	2.33009	20.5685	2.96963e-73	1.73905e-71	155.235
SERTAD1	1.17538	3.19913	20.5673	3.01585e-73	1.76425e-71	155.22
AP000721.2	-1.27309	1.58165	-20.5662	3.05671e-73	1.78628e-71	155.206
WAC	-0.939005	5.86516	-20.5548	3.53011e-73	2.06075e-71	155.062
UGCG	1.00181	3.46959	20.5483	3.83339e-73	2.23543e-71	154.98
ORMDL2	0.814604	4.66628	20.5391	4.30878e-73	2.51001e-71	154.863
AC022968.1	0.949374	0.89793	20.5341	4.58539e-73	2.66834e-71	154.801
GADD45A	1.63895	5.14085	20.5202	5.46966e-73	3.17957e-71	154.625
AL132656.2	-0.500675	1.24019	-20.5184	5.59479e-73	3.24891e-71	154.602
TYMP	2.05303	3.36064	20.5182	5.61117e-73	3.25501e-71	154.6
TRAC	1.53087	1.66829	20.5122	6.05141e-73	3.50671e-71	154.524
NDC80	1.7091	1.96678	20.5054	6.58807e-73	3.81371e-71	154.439
KLHL32	-1.52657	3.09232	-20.5028	6.80803e-73	3.93693e-71	154.406
SCRT1	-2.05671	2.43096	-20.4978	7.2566e-73	4.19195e-71	154.343
PIANP	-1.38508	5.27061	-20.4901	8.00139e-73	4.61739e-71	154.245
UBE2F	0.592548	5.39243	20.4872	8.29502e-73	4.78185e-71	154.209
BAK1	0.652044	3.51173	20.4861	8.41141e-73	4.8439e-71	154.195
WIPI1	0.944159	3.69893	20.4787	9.23511e-73	5.31273e-71	154.102
TACC3	1.68263	3.53012	20.4711	1.01645e-72	5.84133e-71	154.006
ERVK9-11	0.413833	0.43098	20.4682	1.05421e-72	6.04712e-71	153.97
TRAF5	1.01249	1.93667	20.4682	1.05445e-72	6.04712e-71	153.969
PI4K2B	0.851264	2.15218	20.4663	1.08046e-72	6.18994e-71	153.945
CNNM2	-0.752685	2.1851	-20.4656	1.08991e-72	6.2376e-71	153.936
IGFBP7	1.4036	8.29303	20.46	1.16931e-72	6.68508e-71	153.866
C8orf76	0.744644	4.16911	20.4568	1.21711e-72	6.95123e-71	153.826
KCNIP2	-2.35378	4.27959	-20.4543	1.25721e-72	7.17282e-71	153.794
PDZD8	-1.16036	3.49645	-20.4541	1.26039e-72	7.18359e-71	153.791
MR1	1.23229	2.79146	20.4514	1.30384e-72	7.42361e-71	153.757
BEST4	0.714944	0.580561	20.4493	1.33843e-72	7.61272e-71	153.731
LRRC36	0.92729	0.906841	20.4486	1.35118e-72	7.67733e-71	153.722
UQCRQ	0.726381	8.21473	20.4418	1.47181e-72	8.35419e-71	153.636
RPN2	0.765855	7.09715	20.4406	1.49357e-72	8.46903e-71	153.622
LMAN2	0.715651	6.4753	20.4389	1.52566e-72	8.64215e-71	153.6
DNAH11	0.865689	0.50859	20.4347	1.60944e-72	9.10738e-71	153.547
AL391834.2	-0.971824	2.46622	-20.4346	1.61141e-72	9.10925e-71	153.546
ZBTB47	-1.10664	5.26221	-20.4182	1.98237e-72	1.11948e-70	153.339
C14orf132	-1.48326	5.10442	-20.4156	2.04962e-72	1.15628e-70	153.305
ZNF488	-2.11518	3.54218	-20.4127	2.1255e-72	1.19787e-70	153.269
PARP12	1.27027	3.22446	20.4116	2.15517e-72	1.21336e-70	153.255
RPRM	-2.08683	3.85126	-20.4076	2.26722e-72	1.27514e-70	153.205
ZNF217	1.07633	2.25327	20.4021	2.42923e-72	1.36488e-70	153.136
PCDH11X	-1.18882	1.20797	-20.4015	2.44774e-72	1.37389e-70	153.128
PSMC2	0.741663	5.9684	20.3997	2.503e-72	1.40348e-70	153.106
FO681492.1	-0.941725	1.25938	-20.3993	2.5153e-72	1.40895e-70	153.101
SERPINA1	2.17066	4.06427	20.3976	2.5709e-72	1.43864e-70	153.079
STIL	0.972063	1.2616	20.3958	2.63085e-72	1.4707e-70	153.056
NCAPG	1.63297	1.7702	20.3955	2.64126e-72	1.47503e-70	153.052
LRRC8A	-1.28279	6.58165	-20.3894	2.85027e-72	1.59015e-70	152.976
KIF13A	-1.02052	4.41086	-20.3845	3.03414e-72	1.69103e-70	152.914
RPN1	0.599385	6.94562	20.3837	3.06304e-72	1.70542e-70	152.904
AC244153.1	0.579133	0.447902	20.382	3.13033e-72	1.74114e-70	152.882
CATSPER1	0.576425	0.364174	20.3773	3.32098e-72	1.84533e-70	152.823
LINC00908	0.560404	0.236899	20.3765	3.35478e-72	1.86224e-70	152.813
TIFA	1.15198	1.80475	20.373	3.50544e-72	1.94392e-70	152.769
RGS3	1.17436	4.01371	20.3638	3.93978e-72	2.1826e-70	152.653
SHISA5	0.797306	6.64481	20.3632	3.96776e-72	2.19591e-70	152.646
TES	1.02608	1.7066	20.3615	4.0535e-72	2.24112e-70	152.624
RALGAPA1	-0.823558	4.19464	-20.3558	4.35757e-72	2.40683e-70	152.552
ASCC1	-0.764821	5.25299	-20.3548	4.40994e-72	2.43215e-70	152.54
CDH18	-1.7409	2.03412	-20.3548	4.4122e-72	2.43215e-70	152.54
WNT7B	-1.94297	2.4928	-20.3536	4.4792e-72	2.46663e-70	152.525
CACNA2D2	-1.10413	1.84176	-20.3514	4.60583e-72	2.53384e-70	152.497
RASGEF1C	-1.42174	3.09587	-20.3511	4.62207e-72	2.54026e-70	152.493
FZD6	1.15376	1.74836	20.3289	6.1104e-72	3.3549e-70	152.214
AFAP1L1	1.26744	2.19387	20.328	6.18734e-72	3.39379e-70	152.202
ERI1	0.85785	2.67353	20.3209	6.76391e-72	3.70637e-70	152.113
ADAM33	1.52386	1.53736	20.3193	6.89994e-72	3.77717e-70	152.093
NUCB1	0.777046	7.35912	20.3161	7.1891e-72	3.93158e-70	152.052
TMEM121B	-1.10908	2.852	-20.3081	7.94238e-72	4.33925e-70	151.952
FAIM2	-1.36869	6.83307	-20.3067	8.08544e-72	4.41306e-70	151.935
GPNMB	2.40769	4.13889	20.3007	8.72671e-72	4.75837e-70	151.858
MTCO1P12	-1.91386	6.77816	-20.2965	9.20058e-72	5.01183e-70	151.806
PATZ1	-0.875656	5.0894	-20.2902	9.95835e-72	5.41928e-70	151.727
TJP2	-1.68853	5.66519	-20.2896	1.00358e-71	5.45608e-70	151.719
AP002784.2	0.727954	0.765812	20.2869	1.03833e-71	5.63943e-70	151.685
CDK2	1.40629	3.84788	20.273	1.23688e-71	6.71127e-70	151.51
CENPU	1.82845	2.66016	20.2719	1.25472e-71	6.80142e-70	151.496
PHLDA2	1.36998	0.916949	20.266	1.35026e-71	7.31214e-70	151.422
FCHSD1	1.06017	2.22193	20.2604	1.44944e-71	7.84157e-70	151.352
HYAL2	0.891706	5.16216	20.2597	1.46281e-71	7.90616e-70	151.342
ATP5F1E	0.799167	6.50304	20.2539	1.57342e-71	8.49569e-70	151.27
DERL3	0.945329	1.2934	20.2486	1.68276e-71	9.07724e-70	151.203
AC233723.2	-0.821227	2.32709	-20.2356	1.98059e-71	1.06734e-69	151.04
SPC24	1.78591	2.20674	20.2257	2.24525e-71	1.20879e-69	150.915
HSPA7	1.53389	1.36015	20.2111	2.69753e-71	1.45088e-69	150.731
TMEM51	1.02175	3.25553	20.2091	2.76555e-71	1.48602e-69	150.706
ANGPT2	1.83832	2.47863	20.202	3.02491e-71	1.62381e-69	150.617
DOK6	-1.38006	1.81556	-20.1924	3.41188e-71	1.82976e-69	150.497
KRT7	1.23907	0.920768	20.1895	3.54134e-71	1.89736e-69	150.459
HDAC5	-0.764735	5.47209	-20.179	4.03939e-71	2.16211e-69	150.328
APOBEC3B	1.20423	1.44505	20.1771	4.13629e-71	2.21107e-69	150.304
ZNF804A	-1.21909	1.7172	-20.1771	4.13885e-71	2.21107e-69	150.304
SERBP1P6	0.439246	0.196255	20.1717	4.43016e-71	2.36442e-69	150.236
H19	3.36557	2.4172	20.1676	4.66516e-71	2.48744e-69	150.184
CAPNS1	0.724328	8.87186	20.1617	5.02303e-71	2.67568e-69	150.11
NDUFA6-DT	-0.89419	3.74701	-20.1607	5.08808e-71	2.70773e-69	150.097
MT1M	1.98004	4.26046	20.1561	5.38824e-71	2.86471e-69	150.04
SYT15	-0.908479	1.36964	-20.1524	5.64865e-71	3.00028e-69	149.993
EIF4BP7	-0.844235	1.5906	-20.1503	5.79756e-71	3.07642e-69	149.967
TP53I13	0.929032	4.55532	20.1501	5.80908e-71	3.07959e-69	149.965
PELI2	-0.942352	2.79882	-20.1454	6.16538e-71	3.26535e-69	149.906
TOX	-1.4568	3.50622	-20.1313	7.36502e-71	3.89699e-69	149.728
HOXC4	1.44726	1.39707	20.1291	7.56783e-71	4.00048e-69	149.701
Z99129.4	-1.02569	3.33555	-20.1187	8.62172e-71	4.55324e-69	149.571
ITPRIPL1	1.21252	1.63058	20.114	9.14529e-71	4.82514e-69	149.512
BUB1	1.58194	1.91374	20.1105	9.56111e-71	5.03495e-69	149.467
LAMB1	1.78052	3.6783	20.1105	9.56112e-71	5.03495e-69	149.467
EIF5AP4	-1.42196	2.1955	-20.1059	1.01287e-70	5.32879e-69	149.41
CAVIN3	1.33565	1.96313	20.1005	1.08455e-70	5.70047e-69	149.341
FKBP1A	0.77592	7.38455	20.0994	1.09879e-70	5.76986e-69	149.328
ALG6	0.887337	3.11497	20.0989	1.10616e-70	5.80303e-69	149.322
NEK2	1.56736	1.69897	20.0974	1.12682e-70	5.90582e-69	149.303
TPT1P9	0.945199	0.832218	20.0887	1.25755e-70	6.58478e-69	149.194
LACTB2-AS1	0.582401	0.390759	20.0858	1.30511e-70	6.82735e-69	149.157
AC243960.2	0.410207	0.296646	20.0839	1.3355e-70	6.97974e-69	149.134
CBX7	-1.27232	4.45177	-20.0837	1.33895e-70	6.99116e-69	149.131
DNAJB12	-0.593493	4.54057	-20.0812	1.38208e-70	7.20957e-69	149.099
LINC01503	1.26205	2.76269	20.0778	1.44288e-70	7.51966e-69	149.056
PSMA5	0.705347	5.50809	20.0638	1.71935e-70	8.95212e-69	148.881
ESM1	1.81337	1.10762	20.0617	1.76687e-70	9.1909e-69	148.854
HOXC6	1.13451	0.534854	20.0549	1.92295e-70	9.99337e-69	148.769
PARVB	1.04946	3.50677	20.049	2.07124e-70	1.07539e-68	148.695
ARSE	1.00199	1.69274	20.0473	2.11636e-70	1.09779e-68	148.674
SOD3	1.70393	2.65263	20.0467	2.1324e-70	1.10508e-68	148.666
USH1C	-2.65044	3.94074	-20.0415	2.27572e-70	1.17825e-68	148.601
TMEM72-AS1	-0.260162	0.322141	-20.034	2.50175e-70	1.29407e-68	148.507
ZMIZ1	-1.14142	5.71683	-20.0337	2.50961e-70	1.29692e-68	148.504
SUSD2	1.12222	1.46833	20.0293	2.65481e-70	1.37068e-68	148.447
AL078596.1	0.91292	0.793349	20.0286	2.6782e-70	1.38147e-68	148.439
TCF19	1.222	2.64213	20.0233	2.86196e-70	1.47488e-68	148.372
BCL7B	0.582316	5.71454	20.0182	3.05171e-70	1.57121e-68	148.308
IL10RB	0.838064	4.05225	20.0139	3.22111e-70	1.65688e-68	148.254
HLA-B	1.56002	8.81212	20.0131	3.25272e-70	1.67159e-68	148.245
PPIH	0.792786	5.1305	20.0128	3.26506e-70	1.67638e-68	148.241
ATE1	-0.828706	3.32911	-20.0115	3.31795e-70	1.70195e-68	148.225
MRGBP	0.637122	3.01224	20.0027	3.70713e-70	1.89983e-68	148.114
C6orf141	1.59601	1.02836	19.9993	3.86814e-70	1.98051e-68	148.071
RPL17P36	-0.991814	1.5581	-19.9966	4.00137e-70	2.04683e-68	148.038
AC005070.3	-0.539519	1.15187	-19.9963	4.01796e-70	2.05342e-68	148.033
YY2	0.587451	0.910981	19.9942	4.12452e-70	2.10594e-68	148.007
HOXB7	1.60078	1.18747	19.9841	4.67999e-70	2.38735e-68	147.881
C1QTNF2	0.678873	0.883303	19.9837	4.70538e-70	2.3981e-68	147.876
SMIM18	-1.71914	2.44712	-19.9812	4.8518e-70	2.47045e-68	147.845
NDRG3	-0.862771	5.65519	-19.9795	4.95653e-70	2.52146e-68	147.824
LOXL1-AS1	0.983924	0.704052	19.9738	5.32599e-70	2.70692e-68	147.752
SH3GLB1	0.969113	5.06479	19.971	5.51937e-70	2.80264e-68	147.716
TMEM254-AS1	-0.791873	1.93952	-19.9621	6.1677e-70	3.12898e-68	147.605
KSR2	-1.01732	0.929698	-19.9593	6.39326e-70	3.24044e-68	147.57
RGR	-2.12131	3.02887	-19.9583	6.46863e-70	3.27565e-68	147.558
AC005083.1	0.578027	0.32731	19.9525	6.95957e-70	3.52103e-68	147.485
RAET1K	0.183357	0.0875615	19.9509	7.10275e-70	3.5902e-68	147.464
OGA	-0.899007	5.77155	-19.9494	7.2392e-70	3.65583e-68	147.445
MAPT-AS1	-1.31916	2.41493	-19.9488	7.29365e-70	3.67997e-68	147.438
PLBD1-AS1	0.673171	0.499466	19.9438	7.75802e-70	3.91071e-68	147.376
BEND3P3	-0.839388	1.26931	-19.9422	7.92235e-70	3.98991e-68	147.355
AL391834.1	-1.2715	2.44611	-19.9414	8.00038e-70	4.02555e-68	147.346
RTN3	-0.852172	8.50219	-19.9378	8.36804e-70	4.20672e-68	147.301
CDC25C	1.20847	1.17678	19.9294	9.30258e-70	4.67229e-68	147.195
FAM83D	1.39171	1.47627	19.9245	9.88482e-70	4.96023e-68	147.134
ABI1	-0.895579	5.54362	-19.9185	1.06599e-69	5.34432e-68	147.059
ST20	1.12295	2.84987	19.9165	1.09322e-69	5.47591e-68	147.034
DISP3	-1.56947	3.423	-19.9164	1.09498e-69	5.47975e-68	147.032
AC093525.6	-0.953632	2.93542	-19.9061	1.24599e-69	6.22986e-68	146.903
DRAIC	-1.07854	1.53926	-19.9005	1.33599e-69	6.67381e-68	146.834
MARF1	-0.706916	4.54983	-19.8983	1.37425e-69	6.85873e-68	146.805
KMO	0.928003	0.687452	19.8954	1.42469e-69	7.10407e-68	146.769
RPS2P7	1.20178	0.999069	19.8942	1.44649e-69	7.2063e-68	146.754
ADGRB3	-1.39179	4.07218	-19.8865	1.5937e-69	7.93255e-68	146.657
GALNT3	1.04077	0.929913	19.8793	1.74369e-69	8.67133e-68	146.568
IFI44	1.4785	4.4671	19.8785	1.76043e-69	8.74674e-68	146.558
HSPB11	0.785446	4.37985	19.8782	1.76701e-69	8.77156e-68	146.554
IL1RAP	1.72689	2.93942	19.8694	1.97412e-69	9.79088e-68	146.444
AL035530.2	-0.762603	1.61526	-19.8588	2.25514e-69	1.11746e-67	146.311
PCDH7	-1.59009	3.13819	-19.8563	2.32541e-69	1.15125e-67	146.28
MAPK8IP2	-1.54248	4.75269	-19.8463	2.63734e-69	1.30452e-67	146.154
KHDRBS2	-1.17265	1.11518	-19.8406	2.83086e-69	1.39899e-67	146.084
SPATS2L	1.0501	5.5643	19.8402	2.847e-69	1.40571e-67	146.078
CIAO2A	0.716627	5.43575	19.8396	2.86868e-69	1.41516e-67	146.07
CFH	1.50924	2.75774	19.828	3.31467e-69	1.63371e-67	145.926
ZNF321P	0.621638	0.830702	19.8229	3.53385e-69	1.74019e-67	145.862
CKS2	1.6113	4.91509	19.8183	3.74579e-69	1.84292e-67	145.804
STK17A	1.1188	4.19881	19.8111	4.09693e-69	2.0139e-67	145.714
AC112220.2	0.4751	0.596704	19.8094	4.18814e-69	2.05691e-67	145.692
HIPK2	-1.39201	5.29635	-19.8081	4.2563e-69	2.08853e-67	145.676
LAMTOR2	0.63998	6.45346	19.8073	4.29621e-69	2.10624e-67	145.667
STEAP1	1.39577	1.40071	19.8031	4.5303e-69	2.21904e-67	145.614
ENSAP2	1.14957	1.40278	19.8019	4.59941e-69	2.25091e-67	145.599
LDHB	-0.702432	9.7933	-19.7965	4.92282e-69	2.40705e-67	145.531
RFESD	0.732166	1.64084	19.794	5.07912e-69	2.48129e-67	145.5
PRXL2C	0.712027	2.84541	19.7876	5.50383e-69	2.6864e-67	145.42
DUSP10	1.17066	2.50504	19.7796	6.08154e-69	2.96577e-67	145.32
ZNF101	0.573174	2.1718	19.7789	6.13306e-69	2.98826e-67	145.311
ZNF530	0.939221	2.21897	19.7731	6.59477e-69	3.2104e-67	145.239
DNAH9	1.56835	2.77503	19.7686	6.97606e-69	3.39303e-67	145.183
CXXC4	-1.32265	3.07133	-19.7666	7.15207e-69	3.47559e-67	145.158
FLNC	1.99285	2.83008	19.7664	7.16911e-69	3.48082e-67	145.156
DPP4	1.21154	0.883094	19.766	7.20745e-69	3.49637e-67	145.15
SLC30A5	0.627289	4.56061	19.7631	7.47682e-69	3.62387e-67	145.114
AMER3	-1.4607	1.34462	-19.7605	7.72398e-69	3.74039e-67	145.081
ATP1A3	-2.14848	6.08095	-19.7601	7.75876e-69	3.75395e-67	145.077
JMJD1C	-0.865648	4.99075	-19.759	7.86781e-69	3.80339e-67	145.063
AP006333.2	-0.818811	1.1132	-19.7566	8.10988e-69	3.91699e-67	145.032
BST1	1.04229	1.71563	19.7547	8.30439e-69	4.00744e-67	145.009
AL023806.1	-0.851208	1.36733	-19.7524	8.552e-69	4.12335e-67	144.979
AP000223.1	-0.813676	1.76918	-19.7521	8.57606e-69	4.13135e-67	144.977
FSTL5	-1.69356	1.63922	-19.7481	9.01468e-69	4.33887e-67	144.927
NPC2	1.24799	7.29167	19.7477	9.06187e-69	4.3578e-67	144.922
RAB38	0.712454	0.638103	19.7394	1.00621e-68	4.83461e-67	144.817
AC010729.1	0.60315	0.310765	19.737	1.03596e-68	4.97325e-67	144.788
SLC16A3	1.66896	3.75303	19.7361	1.04759e-68	5.02474e-67	144.777
CCDC85A	-1.31004	1.65404	-19.7266	1.1811e-68	5.66018e-67	144.657
OAZ1	0.650413	9.43753	19.7262	1.18599e-68	5.67872e-67	144.653
NEMP2	0.66732	1.3521	19.7256	1.1957e-68	5.72024e-67	144.645
AC073389.3	-0.794662	1.33842	-19.7235	1.22671e-68	5.86354e-67	144.619
LINC00475	1.31495	0.606913	19.7207	1.2716e-68	6.07289e-67	144.583
TCTEX1D1	1.82422	1.27213	19.7085	1.48084e-68	7.06608e-67	144.431
PARP9	1.29241	4.28461	19.7035	1.5757e-68	7.51225e-67	144.369
AC093726.1	1.14468	1.91307	19.703	1.58504e-68	7.55028e-67	144.363
SLC25A48	-2.34423	4.13278	-19.6968	1.71385e-68	8.15686e-67	144.285
RAD51	1.34801	1.81422	19.6857	1.9704e-68	9.36978e-67	144.146
AC009102.2	-1.19202	1.79245	-19.6819	2.0644e-68	9.80838e-67	144.099
GINS2	1.26822	2.27466	19.6738	2.28505e-68	1.08474e-66	143.998
MAGEH1	-1.07708	6.19128	-19.6707	2.37606e-68	1.12698e-66	143.959
AC108463.1	0.6229	0.337443	19.6672	2.48319e-68	1.17679e-66	143.915
SCAMP5	-1.21879	6.30723	-19.6651	2.54932e-68	1.20709e-66	143.889
RBPMS	1.28712	3.2291	19.656	2.85347e-68	1.34995e-66	143.776
BX537318.1	0.560013	0.830272	19.6509	3.04293e-68	1.43835e-66	143.712
HILPDA	1.49377	4.19456	19.6467	3.20695e-68	1.51459e-66	143.659
RBSN	-0.898512	4.41281	-19.6441	3.31296e-68	1.56333e-66	143.627
GRAMD1B	-1.337	3.54781	-19.644	3.31832e-68	1.56452e-66	143.625
UBE2C	2.4582	3.743	19.6432	3.3522e-68	1.57915e-66	143.615
PNPLA4	1.49171	2.64367	19.6423	3.39001e-68	1.59561e-66	143.604
LRRC20	-0.930574	4.07953	-19.6412	3.43463e-68	1.61524e-66	143.591
KCNE3	1.1325	1.74365	19.6394	3.51277e-68	1.65059e-66	143.568
RABGAP1	-0.860578	5.08085	-19.6392	3.52187e-68	1.65346e-66	143.566
MTFR2	0.817643	1.00656	19.6357	3.67971e-68	1.7261e-66	143.522
PPP4C	0.697967	6.24297	19.634	3.7598e-68	1.76218e-66	143.501
LSM5	0.765884	5.70435	19.6271	4.09928e-68	1.91966e-66	143.414
SLC25A27	-1.4418	4.00993	-19.6258	4.16266e-68	1.9477e-66	143.399
PODNL1	1.50387	1.33991	19.6231	4.3052e-68	2.01269e-66	143.365
SPP1	2.59856	9.11519	19.6161	4.69955e-68	2.19519e-66	143.278
AC007342.7	-0.603657	1.6031	-19.6145	4.79572e-68	2.23823e-66	143.258
PDLIM3	1.59324	4.52791	19.6139	4.83388e-68	2.25414e-66	143.25
PDCD5	0.690742	6.3895	19.6093	5.11859e-68	2.3849e-66	143.192
WASF3	-1.30332	5.17593	-19.6073	5.24743e-68	2.44288e-66	143.168
FOXD3-AS1	1.91015	1.90851	19.606	5.33369e-68	2.48095e-66	143.151
TGFB2-OT1	1.95093	2.93679	19.6035	5.50125e-68	2.55674e-66	143.12
TRPM8	1.19396	0.66618	19.6032	5.52111e-68	2.56382e-66	143.117
ZBTB8OS	0.652563	4.63688	19.5964	6.01315e-68	2.78997e-66	143.032
AC002454.1	1.49545	0.803251	19.5879	6.68877e-68	3.10085e-66	142.925
BTRC	-0.871574	3.50899	-19.5795	7.42318e-68	3.43844e-66	142.821
ZBTB20-AS4	-0.767817	0.881492	-19.5756	7.79571e-68	3.60798e-66	142.772
CFB	1.4956	2.67598	19.57	8.36018e-68	3.86599e-66	142.703
GLUD2	-0.877591	1.56564	-19.565	8.89515e-68	4.10994e-66	142.641
SOD2	1.89109	7.35452	19.5641	9.00352e-68	4.15655e-66	142.628
SLIT1	-2.03876	4.79332	-19.5623	9.20906e-68	4.2479e-66	142.606
RHBDL3	-1.64547	4.13987	-19.5602	9.44429e-68	4.35278e-66	142.581
FTH1P10	1.30786	2.02795	19.5583	9.67537e-68	4.45558e-66	142.557
CARD19	1.28645	4.27561	19.5556	1.00081e-67	4.60495e-66	142.523
PHLPP1	-1.04631	5.20272	-19.5553	1.00446e-67	4.61795e-66	142.519
FKBP9P1	0.94905	0.781051	19.5541	1.01942e-67	4.6828e-66	142.504
EFNB2	1.30519	2.97486	19.553	1.03388e-67	4.74529e-66	142.49
WBP2	-0.725825	8.0631	-19.5526	1.03942e-67	4.7668e-66	142.485
AMOTL2	-1.39576	4.97318	-19.5511	1.05838e-67	4.84974e-66	142.467
TGFBI	2.44453	4.8271	19.549	1.08613e-67	4.97277e-66	142.441
MBD2	0.863921	4.76611	19.5477	1.10392e-67	5.05005e-66	142.425
CENPN	1.23021	3.047	19.5467	1.11813e-67	5.11084e-66	142.412
BTG3	0.986546	4.88903	19.5456	1.13362e-67	5.17735e-66	142.398
TRIP13	1.20597	1.89916	19.5429	1.17248e-67	5.35045e-66	142.365
NANP	0.6509	1.61428	19.5402	1.21305e-67	5.53102e-66	142.331
AL049749.1	-1.4987	1.30049	-19.5393	1.22624e-67	5.58654e-66	142.32
ADGRL1	-1.01676	5.29521	-19.5379	1.24798e-67	5.68091e-66	142.302
PNMA1	-0.877752	6.76202	-19.5375	1.2549e-67	5.70772e-66	142.297
FPGT	0.962954	2.67053	19.5306	1.3681e-67	6.2175e-66	142.211
AL158050.1	0.778835	0.466181	19.5296	1.38406e-67	6.28486e-66	142.199
SAT1	1.10021	7.97137	19.5248	1.47002e-67	6.66973e-66	142.139
TRNAU1AP	0.767506	4.1868	19.5235	1.49438e-67	6.7747e-66	142.122
RUSC2	-1.03528	4.33413	-19.5221	1.52042e-67	6.88713e-66	142.105
FBLL1	-1.6394	3.53542	-19.511	1.74675e-67	7.90589e-66	141.967
RAC2	1.45483	2.81597	19.5013	1.97031e-67	8.91047e-66	141.846
LINC01561	-1.17967	1.76481	-19.4944	2.14887e-67	9.70917e-66	141.76
TSPAN4	0.861359	4.47821	19.4943	2.15043e-67	9.70917e-66	141.759
CCDC125	0.834647	1.97168	19.4863	2.3769e-67	1.07229e-65	141.659
PSMA7	0.60412	7.66921	19.4783	2.62489e-67	1.18321e-65	141.56
FRMPD3	-1.26701	3.11002	-19.467	3.02399e-67	1.362e-65	141.419
ARPC1A	0.589826	6.78372	19.4651	3.09445e-67	1.3926e-65	141.396
BET1	0.714931	4.05932	19.4553	3.49917e-67	1.57346e-65	141.273
LINC02440	-1.46915	1.64995	-19.4527	3.61432e-67	1.62392e-65	141.24
GBF1	-0.81955	4.29991	-19.4503	3.72295e-67	1.67137e-65	141.211
TGFB2	2.04	3.34126	19.4502	3.72887e-67	1.67268e-65	141.209
PELI3	-0.976795	3.48821	-19.4447	3.99142e-67	1.789e-65	141.141
CDK5R1	-1.60407	4.46188	-19.4436	4.04473e-67	1.81046e-65	141.128
NPNT	2.04329	2.85229	19.4436	4.04584e-67	1.81046e-65	141.128
DESI1	-0.634524	4.94563	-19.4361	4.44141e-67	1.98587e-65	141.035
FTL	1.23491	11.344	19.4331	4.61293e-67	2.0609e-65	140.997
ITGB3	1.0506	0.913772	19.4321	4.67368e-67	2.08636e-65	140.984
PUSL1	0.767745	3.44973	19.431	4.73677e-67	2.11282e-65	140.97
GBP1P1	1.18753	0.962355	19.4164	5.67756e-67	2.53042e-65	140.79
FGF13	-1.78084	3.15284	-19.4158	5.7226e-67	2.54844e-65	140.782
HOXB-AS1	1.19602	0.728548	19.4135	5.88681e-67	2.61946e-65	140.753
IL4I1	1.14851	1.35139	19.4086	6.25735e-67	2.78211e-65	140.692
HOXD13	1.43808	0.58324	19.4036	6.66458e-67	2.96079e-65	140.629
RUNX1	1.45602	2.07461	19.3973	7.21079e-67	3.20089e-65	140.551
ATP6V0B	0.774542	7.35349	19.3967	7.26144e-67	3.22079e-65	140.544
SNRPEP4	1.47807	3.31885	19.3863	8.26798e-67	3.6643e-65	140.414
VSTM2B	-1.70347	3.12223	-19.3799	8.94765e-67	3.96236e-65	140.335
LINC00863	-0.938687	2.00947	-19.3798	8.96244e-67	3.96574e-65	140.334
TOM1L2	-1.05597	5.40191	-19.3767	9.3097e-67	4.1161e-65	140.296
TRAM1L1	-1.0941	2.65714	-19.3685	1.03112e-66	4.55527e-65	140.194
LAMTOR5	0.71039	7.38919	19.3547	1.22495e-66	5.40726e-65	140.022
ACTR1A	-0.612043	6.40261	-19.3515	1.27496e-66	5.62354e-65	139.982
PRR36	-1.48393	3.64149	-19.3513	1.27722e-66	5.62901e-65	139.98
RUFY2	-0.76254	3.75072	-19.3458	1.36915e-66	6.02938e-65	139.91
FZD1	1.03812	2.20483	19.3434	1.40999e-66	6.20431e-65	139.881
TAF13	0.844562	5.45333	19.3411	1.45154e-66	6.38207e-65	139.852
TRIM21	1.05679	3.23499	19.3356	1.55345e-66	6.82472e-65	139.784
AP003469.4	-1.01167	2.4173	-19.3274	1.72052e-66	7.5527e-65	139.682
LINC01198	1.52094	0.672791	19.3213	1.85614e-66	8.14157e-65	139.607
ELMO1	-1.39051	6.34895	-19.3165	1.97061e-66	8.63687e-65	139.547
AL157392.3	-1.03115	3.65502	-19.316	1.9834e-66	8.68603e-65	139.54
LINC01831	0.921936	0.510631	19.3148	2.0136e-66	8.81133e-65	139.525
CUL7	0.963937	2.47823	19.314	2.03287e-66	8.88862e-65	139.516
CEBPD	1.6589	4.12711	19.3118	2.0898e-66	9.12925e-65	139.488
SERTAD3	1.01429	3.37883	19.3117	2.0912e-66	9.12925e-65	139.488
SSH3	1.09178	2.5682	19.3116	2.09385e-66	9.13364e-65	139.486
SLC22A17	-1.02342	7.54025	-19.3085	2.17626e-66	9.48565e-65	139.448
CCL27	0.429442	0.283498	19.3083	2.18146e-66	9.50086e-65	139.445
ALOX5AP	2.12498	5.01902	19.3075	2.2029e-66	9.58668e-65	139.436
STC1	1.43691	0.901956	19.2895	2.75634e-66	1.19858e-64	139.212
SNRNP40	0.786763	4.88089	19.2875	2.82773e-66	1.22866e-64	139.186
ABCC8	-2.15554	3.85393	-19.2808	3.07391e-66	1.33457e-64	139.103
SNX8	0.765538	4.57422	19.2756	3.27811e-66	1.42211e-64	139.039
SGO1	1.24222	1.23226	19.2633	3.82123e-66	1.65643e-64	138.886
SLC25A45	0.925944	1.84643	19.2576	4.09965e-66	1.77573e-64	138.815
CDCA4	1.03405	2.27677	19.2554	4.21403e-66	1.82385e-64	138.788
TMEM234	0.72032	3.42034	19.2514	4.42626e-66	1.91421e-64	138.739
RAI2	-1.00212	2.55934	-19.2506	4.47003e-66	1.93163e-64	138.729
AC068491.4	0.137303	0.0734376	19.2468	4.68884e-66	2.02461e-64	138.681
EID3	0.908241	0.959977	19.2415	5.0075e-66	2.16052e-64	138.616
CDNF	-0.775971	1.5491	-19.2402	5.08823e-66	2.19364e-64	138.6
NPHP1	0.799747	2.53364	19.2394	5.13897e-66	2.21379e-64	138.59
SLC10A3	0.704876	3.10446	19.2345	5.4653e-66	2.35254e-64	138.528
ARPC5	0.865461	6.5635	19.2333	5.54758e-66	2.3861e-64	138.513
LILRB3	1.11788	1.21914	19.233	5.56465e-66	2.39159e-64	138.51
PLS3	1.22621	5.02662	19.2326	5.593e-66	2.40191e-64	138.505
MYBPH	1.16574	0.656224	19.2279	5.93214e-66	2.54558e-64	138.446
AC099336.2	1.92902	2.07417	19.2236	6.25633e-66	2.68262e-64	138.393
KTI12	0.606451	3.10795	19.2223	6.35755e-66	2.72391e-64	138.377
CMTM5	-1.69574	5.8743	-19.2197	6.56905e-66	2.81236e-64	138.345
INPP1	-0.762026	5.03407	-19.204	7.97827e-66	3.41304e-64	138.15
OAT	-0.810337	6.09652	-19.2039	7.98828e-66	3.41468e-64	138.149
RCAN1	1.19148	6.02579	19.2035	8.02758e-66	3.42883e-64	138.144
MAP1A	-1.31763	5.6128	-19.2015	8.23218e-66	3.51352e-64	138.119
LINC01273	0.593962	0.435001	19.1983	8.5652e-66	3.65284e-64	138.08
EIF3I	0.649734	7.17284	19.1955	8.86802e-66	3.77907e-64	138.045
CDC6	1.27004	1.64693	19.1922	9.23542e-66	3.93261e-64	138.004
RAP2B	0.691433	3.02828	19.19	9.49565e-66	4.04032e-64	137.977
NRAV	0.850463	2.68255	19.1873	9.82339e-66	4.17656e-64	137.943
OTUD7A	-1.05148	2.02882	-19.1684	1.24229e-65	5.27773e-64	137.708
IPMK	-0.707047	1.94406	-19.1631	1.32648e-65	5.63107e-64	137.643
AC073611.1	0.717407	1.04436	19.1607	1.36711e-65	5.79912e-64	137.613
AC024451.2	0.311155	0.241529	19.1564	1.44174e-65	6.11101e-64	137.56
ACOT9	1.03418	3.96826	19.1521	1.51952e-65	6.43578e-64	137.507
WASHC2A	-0.717639	4.32129	-19.1455	1.65e-65	6.98308e-64	137.425
KIF3A	-1.20006	4.11671	-19.1395	1.77726e-65	7.51593e-64	137.351
GPR65	1.12476	1.11567	19.1391	1.78639e-65	7.54875e-64	137.346
AC009630.2	0.79358	0.871	19.1356	1.86502e-65	7.87503e-64	137.303
MIR3681HG	0.850679	0.447376	19.1352	1.87402e-65	7.90701e-64	137.298
SNHG26	0.580815	0.420842	19.1255	2.11448e-65	8.91478e-64	137.177
CDC45	1.58403	1.94275	19.1237	2.16164e-65	9.10666e-64	137.155
KIF1A	-1.5873	6.53228	-19.1224	2.19736e-65	9.2501e-64	137.139
TCEAL3	-0.773507	6.60731	-19.1216	2.21854e-65	9.33218e-64	137.129
CENPE	0.921242	0.899686	19.1215	2.22292e-65	9.34352e-64	137.127
TRIM6	0.805456	0.935284	19.1206	2.24771e-65	9.44055e-64	137.116
INAFM1	1.11872	3.66657	19.1203	2.25568e-65	9.46683e-64	137.113
PPP1R36	0.781463	0.817012	19.1159	2.38292e-65	9.99328e-64	137.058
AL359091.1	-1.83221	2.83436	-19.113	2.47023e-65	1.03516e-63	137.022
AL161729.3	0.203	0.0960289	19.1115	2.51633e-65	1.05368e-63	137.003
KLHDC8A	1.84157	4.41154	19.1108	2.53804e-65	1.06197e-63	136.995
ADCY2	-1.65517	5.92235	-19.1067	2.66928e-65	1.11604e-63	136.945
GAPDH	0.775843	11.7749	19.1066	2.67431e-65	1.1173e-63	136.943
DUSP6	1.63728	4.6775	19.0994	2.92195e-65	1.21984e-63	136.854
ENG	1.07815	4.9986	19.0975	2.99401e-65	1.24899e-63	136.83
ADPGK	0.679186	4.50909	19.0901	3.28214e-65	1.36815e-63	136.738
USP49	-1.13516	2.45729	-19.0896	3.30089e-65	1.37493e-63	136.732
PSMB8	1.18758	5.78796	19.0868	3.4191e-65	1.4231e-63	136.697
MRPL36	0.594803	5.76911	19.0795	3.74411e-65	1.5572e-63	136.607
AL355974.3	1.67794	1.97739	19.0786	3.78514e-65	1.57309e-63	136.596
CUTC	-0.527888	4.37358	-19.0762	3.90045e-65	1.6198e-63	136.566
PSD	-1.84725	5.04332	-19.0757	3.92478e-65	1.62868e-63	136.56
CELF5	-1.83004	3.50655	-19.0706	4.17858e-65	1.7327e-63	136.497
FOSL1	1.51664	1.66988	19.0673	4.35142e-65	1.80302e-63	136.457
CD48	1.64287	1.78941	19.0638	4.5467e-65	1.88253e-63	136.413
AC069209.1	-1.15109	2.0284	-19.0558	5.01863e-65	2.07635e-63	136.314
TMSB4XP6	3.60422	3.04638	19.0558	5.02232e-65	2.07635e-63	136.313
S100A13	1.61799	6.5641	19.0535	5.1678e-65	2.13491e-63	136.285
GABRG1	-1.86833	2.11971	-19.0526	5.22074e-65	2.15517e-63	136.275
NOP10	0.74509	6.96754	19.0436	5.83915e-65	2.40866e-63	136.163
GNAI1	-1.27794	4.52204	-19.0427	5.90484e-65	2.43394e-63	136.152
AC110285.1	-1.59947	2.60709	-19.0387	6.20577e-65	2.55609e-63	136.102
HNRNPA1P4	-0.641438	0.830293	-19.0382	6.24247e-65	2.56929e-63	136.096
DLL3	-2.58739	6.09195	-19.0328	6.67638e-65	2.74584e-63	136.029
BCAP31	0.497477	7.37251	19.0308	6.84444e-65	2.81287e-63	136.004
CADM2	-1.58344	4.81094	-19.0305	6.87041e-65	2.82145e-63	136.001
TXNDC12	0.735039	5.2767	19.0299	6.91657e-65	2.8383e-63	135.994
FBXO4	0.882675	3.29088	19.0293	6.97444e-65	2.85993e-63	135.986
S100A16	1.36604	7.13493	19.0288	7.01524e-65	2.87454e-63	135.98
SLC16A9	-1.18626	3.854	-19.0247	7.38038e-65	3.02192e-63	135.929
USP34	-0.677461	5.41278	-19.0228	7.5556e-65	3.09138e-63	135.906
STX1B	-1.62349	4.28785	-19.0134	8.4905e-65	3.47133e-63	135.789
NME2P1	0.378191	0.238703	19.0067	9.2215e-65	3.76742e-63	135.707
WDFY3-AS2	-1.06902	3.16315	-19.0033	9.62023e-65	3.92742e-63	135.664
ACSS3	1.5964	2.70006	19.0009	9.91383e-65	4.0443e-63	135.634
ITPK1	-1.09132	6.71773	-18.9977	1.03126e-64	4.20388e-63	135.595
H2AFJ	1.05978	4.48838	18.9971	1.03819e-64	4.22902e-63	135.588
NAP1L2	-1.61588	3.61909	-18.9933	1.0889e-64	4.43233e-63	135.541
PDE8B	-1.48091	4.42074	-18.9932	1.08995e-64	4.43335e-63	135.54
SLC1A1	-1.50463	3.54763	-18.9932	1.09078e-64	4.43348e-63	135.539
SOX6	-1.45965	4.02984	-18.9919	1.10773e-64	4.49906e-63	135.524
DSCAM	-1.52927	3.28103	-18.9853	1.20288e-64	4.88191e-63	135.441
IBSP	2.08119	1.00589	18.9832	1.234e-64	5.00457e-63	135.416
RPL39L	1.58272	2.38552	18.9823	1.24713e-64	5.05413e-63	135.405
PDIA3	0.735782	7.41288	18.981	1.26857e-64	5.13725e-63	135.388
RPL12P4	1.44735	1.68044	18.9791	1.29855e-64	5.25481e-63	135.365
UNC80	-1.33267	2.45698	-18.9734	1.39365e-64	5.63555e-63	135.294
LENG9	0.679813	1.06058	18.9713	1.42885e-64	5.77365e-63	135.269
CGREF1	-1.2973	4.34251	-18.9674	1.50033e-64	6.05809e-63	135.221
LARP4B	-0.747965	3.95867	-18.965	1.54536e-64	6.23537e-63	135.191
MIPEP	0.664151	3.23739	18.9643	1.55983e-64	6.28917e-63	135.182
ORC1	1.02085	1.04718	18.9628	1.5876e-64	6.39648e-63	135.164
RDH5	1.24923	2.90591	18.9625	1.59474e-64	6.42057e-63	135.16
KHNYN	1.07457	2.53688	18.9558	1.73302e-64	6.97224e-63	135.077
SIT1	0.584972	0.390336	18.9496	1.87015e-64	7.51845e-63	135.001
GIMAP2	1.15024	2.98194	18.9489	1.88716e-64	7.58134e-63	134.992
UBE2S	1.10418	5.38198	18.9463	1.94703e-64	7.81621e-63	134.96
PLPPR1	-2.20879	5.31389	-18.9463	1.9486e-64	7.81685e-63	134.96
SNAI2	1.36905	1.68298	18.9455	1.96678e-64	7.88405e-63	134.95
AOX1	0.871161	0.699397	18.9441	2.0022e-64	8.02023e-63	134.933
LINC00632	-1.26445	2.22063	-18.9421	2.05112e-64	8.21026e-63	134.908
DYNLT3	1.46354	3.52722	18.9404	2.09693e-64	8.38756e-63	134.886
CNPY4	0.844215	4.6394	18.9298	2.38964e-64	9.55151e-63	134.756
FLJ37035	-0.685906	2.61494	-18.9295	2.39724e-64	9.57494e-63	134.753
EPB41L4A-AS1	-1.03006	5.81599	-18.9246	2.54896e-64	1.01736e-62	134.691
HLF	-1.47509	3.37515	-18.9232	2.5921e-64	1.03384e-62	134.675
TWSG1	1.04196	4.05334	18.9229	2.60367e-64	1.0377e-62	134.67
WDR77	0.69056	4.40131	18.9215	2.6483e-64	1.05473e-62	134.653
ECSCR	1.43407	3.29614	18.9187	2.73937e-64	1.09022e-62	134.62
GPN1	0.676185	4.99848	18.9173	2.78744e-64	1.10855e-62	134.602
SAMD9L	1.40858	2.6444	18.9135	2.92207e-64	1.16126e-62	134.555
KIF9	0.919036	3.96627	18.9117	2.98836e-64	1.18675e-62	134.533
TTLL12	-0.851574	4.51477	-18.9097	3.06432e-64	1.21605e-62	134.508
MTURN	-1.58112	6.66719	-18.9095	3.06968e-64	1.2173e-62	134.506
CASP1	1.45365	3.61857	18.8993	3.4839e-64	1.38057e-62	134.379
ETV2	0.733854	0.89402	18.898	3.54251e-64	1.4028e-62	134.363
DPEP1	1.67535	1.30177	18.8978	3.55021e-64	1.40485e-62	134.361
MYL9	1.4051	4.78526	18.8877	4.01936e-64	1.58935e-62	134.237
EIF3L	-0.830931	8.44171	-18.881	4.36695e-64	1.72557e-62	134.154
HLA-A	1.29968	8.89382	18.8747	4.72271e-64	1.86482e-62	134.076
GPR173	-0.961083	4.15522	-18.8727	4.84187e-64	1.9105e-62	134.051
AP001273.1	-0.573539	1.31731	-18.8708	4.95733e-64	1.95467e-62	134.027
TMEM176B	1.82348	5.59186	18.8696	5.02784e-64	1.98106e-62	134.013
EXO1	1.23914	1.39316	18.858	5.80304e-64	2.28488e-62	133.87
MEGF11	-1.77753	4.10473	-18.8575	5.84147e-64	2.29838e-62	133.863
TET1	-0.609871	0.829123	-18.8524	6.21759e-64	2.44463e-62	133.801
AC080038.1	0.99361	1.26272	18.8439	6.9126e-64	2.71596e-62	133.695
AC027130.1	-1.25533	1.6034	-18.8433	6.95754e-64	2.73169e-62	133.689
CSTF2T	-0.717634	4.11155	-18.8423	7.04462e-64	2.76392e-62	133.676
IAH1	0.624716	5.62622	18.8399	7.26322e-64	2.84767e-62	133.646
TSNARE1	-0.837162	3.59531	-18.832	8.00307e-64	3.13552e-62	133.549
TMEM170B	-0.843959	3.16152	-18.8295	8.25209e-64	3.2308e-62	133.518
ASPM	1.32106	1.22226	18.8155	9.80864e-64	3.83749e-62	133.346
SPOCD1	2.59328	2.8382	18.8154	9.83025e-64	3.84323e-62	133.344
AC027237.3	0.662704	0.539886	18.8148	9.90009e-64	3.86781e-62	133.337
ARMCX4	-0.805315	3.59055	-18.8127	1.01552e-63	3.96467e-62	133.311
NDUFA4L2	1.24907	4.73153	18.8091	1.06142e-63	4.14097e-62	133.267
SFRP2	-3.19605	4.23106	-18.8026	1.15001e-63	4.48342e-62	133.187
CTBS	1.04569	2.86578	18.8015	1.16646e-63	4.54435e-62	133.173
ELF4	0.975173	1.45039	18.7986	1.20861e-63	4.70524e-62	133.137
ZBTB18	-1.02002	4.99592	-18.797	1.23352e-63	4.79887e-62	133.117
AC002456.1	1.28555	2.36584	18.7961	1.24695e-63	4.8477e-62	133.106
PTGIR	0.560129	0.526576	18.7954	1.25814e-63	4.88776e-62	133.097
ZNF33A	-0.699334	3.01205	-18.7953	1.25907e-63	4.88797e-62	133.097
FAM19A5	-1.26324	5.37904	-18.794	1.27883e-63	4.9612e-62	133.081
TMEM151B	-1.96816	3.29663	-18.7864	1.4059e-63	5.45033e-62	132.986
AL021368.2	-0.784874	1.66541	-18.786	1.41321e-63	5.47487e-62	132.981
SGCD	-1.09446	1.75835	-18.7829	1.4678e-63	5.68236e-62	132.943
AC069228.1	-0.789511	0.772031	-18.7822	1.47931e-63	5.72291e-62	132.936
AC007375.2	-0.475952	0.506257	-18.7735	1.6476e-63	6.36954e-62	132.828
SGO2	0.94038	1.65359	18.769	1.7428e-63	6.73287e-62	132.772
SLC22A6	-1.33821	1.39936	-18.7686	1.74976e-63	6.75505e-62	132.768
TDH	-1.03338	1.29076	-18.7684	1.75538e-63	6.77204e-62	132.765
SLCO1A2	-1.67535	3.31132	-18.7666	1.79389e-63	6.91579e-62	132.743
AURKB	1.95389	2.56671	18.7642	1.84867e-63	7.12199e-62	132.713
MCM2	1.34828	3.66741	18.7637	1.85901e-63	7.15685e-62	132.708
FES	0.955988	2.7379	18.7617	1.90542e-63	7.33045e-62	132.683
NKD1	-1.37309	2.90531	-18.7505	2.18815e-63	8.41229e-62	132.545
NRXN2	-1.40271	6.76735	-18.7492	2.22428e-63	8.54526e-62	132.528
MTRNR2L12	-1.15836	1.45464	-18.7463	2.30547e-63	8.85106e-62	132.493
PPP3CB	-0.937081	5.01786	-18.7457	2.32255e-63	8.91043e-62	132.485
GINS1	1.20624	2.38623	18.7421	2.42793e-63	9.3083e-62	132.441
MYO1G	1.05269	1.00567	18.7419	2.43493e-63	9.32868e-62	132.438
PTRHD1	0.741245	4.9656	18.7403	2.48064e-63	9.49722e-62	132.42
NTRK2	-1.8641	7.78994	-18.7362	2.6121e-63	9.99361e-62	132.368
FGFRL1	1.45688	3.54883	18.7352	2.64462e-63	1.0111e-61	132.356
CTSA	0.765376	6.40235	18.7304	2.80598e-63	1.07206e-61	132.296
FAM19A3	0.882862	0.559269	18.7272	2.91678e-63	1.11362e-61	132.258
PHF21B	-1.10492	2.85821	-18.7259	2.96407e-63	1.1309e-61	132.242
MT-RNR1	-1.21872	11.897	-18.7229	3.07494e-63	1.17239e-61	132.205
CYTL1	1.63376	3.08003	18.7163	3.3357e-63	1.27094e-61	132.124
IQGAP3	1.22277	1.29987	18.7095	3.62704e-63	1.38099e-61	132.04
CSTB	0.555495	5.78301	18.7046	3.85585e-63	1.4671e-61	131.979
FBP1	1.29795	2.23064	18.7028	3.94192e-63	1.49882e-61	131.957
DDIAS	0.997267	1.33337	18.6996	4.10104e-63	1.55826e-61	131.918
MMS19	-0.56841	5.04755	-18.6985	4.15657e-63	1.57827e-61	131.904
CTSC	1.56905	4.78457	18.6951	4.33249e-63	1.64394e-61	131.863
FZD2	1.07346	1.85133	18.6942	4.38206e-63	1.66161e-61	131.851
ARFGAP2	-0.595378	6.05949	-18.6935	4.41871e-63	1.67436e-61	131.843
STMP1	0.758773	5.39507	18.6915	4.531e-63	1.71574e-61	131.818
PIPOX	1.53017	3.83198	18.6853	4.88725e-63	1.84938e-61	131.742
LHFPL4	-1.53439	4.17382	-18.6772	5.40149e-63	2.04257e-61	131.643
ARHGAP12	-0.844715	5.23038	-18.6716	5.78882e-63	2.18755e-61	131.573
GSX2	1.46372	0.928604	18.6679	6.05682e-63	2.28726e-61	131.528
AC002116.2	0.266847	0.21268	18.6641	6.34927e-63	2.39607e-61	131.481
PSMC4	0.603636	6.29161	18.6603	6.65024e-63	2.50794e-61	131.435
PROCR	1.01518	2.90921	18.6555	7.05432e-63	2.65852e-61	131.376
AC092117.1	-0.964016	1.60907	-18.6513	7.43678e-63	2.80075e-61	131.323
GPR1	0.920794	0.409504	18.6507	7.48455e-63	2.81683e-61	131.317
CLASP2	-1.0966	6.01529	-18.6505	7.51103e-63	2.82487e-61	131.313
AL022476.1	-0.362506	0.811763	-18.6444	8.09285e-63	3.04163e-61	131.239
THNSL1	-0.670896	2.61321	-18.6417	8.36192e-63	3.14062e-61	131.206
RPL22P2	0.634131	0.43349	18.6392	8.62835e-63	3.2385e-61	131.175
CBR1	1.79538	6.11302	18.638	8.75076e-63	3.28222e-61	131.161
KRT10	0.688673	3.93176	18.636	8.97758e-63	3.36501e-61	131.135
MTMR11	1.13974	2.96388	18.6298	9.69e-63	3.62959e-61	131.059
NECTIN1	-1.19327	4.03496	-18.6284	9.85774e-63	3.68992e-61	131.042
AL163636.2	1.36031	1.6744	18.6272	1.00033e-62	3.74188e-61	131.027
SLC25A19	0.768325	3.42389	18.6244	1.03558e-62	3.87112e-61	130.993
P4HA2	1.19219	2.9799	18.6227	1.05674e-62	3.94756e-61	130.973
ADGRA1	-1.47535	3.68303	-18.6219	1.06799e-62	3.98688e-61	130.962
TPT1P4	0.54085	0.552614	18.6202	1.09053e-62	4.0683e-61	130.941
ZBTB42	0.952776	1.40334	18.6168	1.13684e-62	4.23821e-61	130.9
RIN1	1.40179	2.37576	18.6157	1.15208e-62	4.29215e-61	130.886
TOB1-AS1	-0.702538	1.85398	-18.6118	1.20891e-62	4.50084e-61	130.838
CTNNA3	-1.14482	1.69006	-18.6093	1.24716e-62	4.64012e-61	130.807
AC109439.2	-1.27448	1.00452	-18.6068	1.28604e-62	4.78158e-61	130.777
AL160313.1	-0.442899	0.795879	-18.6063	1.29288e-62	4.80377e-61	130.771
CALHM6	1.6285	2.67041	18.6005	1.3893e-62	5.15857e-61	130.699
SPATA17	1.14144	1.33144	18.5984	1.42564e-62	5.28995e-61	130.674
LOXL4	0.802374	0.537493	18.5956	1.47474e-62	5.46848e-61	130.64
NDN	-1.55069	5.12535	-18.5948	1.4901e-62	5.52173e-61	130.629
AC091271.1	-0.76703	2.71464	-18.5934	1.51587e-62	5.61347e-61	130.612
PSMD9	0.511466	5.46316	18.5908	1.56538e-62	5.79296e-61	130.58
FAM126A	1.15007	3.05316	18.5814	1.75685e-62	6.49717e-61	130.465
RDH10	1.55656	3.25765	18.581	1.76513e-62	6.52346e-61	130.46
CMTM6	0.874956	4.11972	18.5729	1.94988e-62	7.20143e-61	130.361
EPC1	-0.805984	4.19764	-18.5714	1.98801e-62	7.33735e-61	130.342
PLOD2	1.29474	4.14668	18.5635	2.19078e-62	8.08038e-61	130.245
DEPDC1B	1.1975	1.35239	18.56	2.28527e-62	8.42326e-61	130.203
SEPT2P1	1.235	0.553079	18.5568	2.37786e-62	8.75871e-61	130.163
DPYSL4	-1.21662	4.9555	-18.554	2.45975e-62	9.05434e-61	130.129
PLPPR3	-1.67031	2.19508	-18.552	2.5226e-62	9.27951e-61	130.104
PDGFD	1.3752	1.37908	18.5485	2.63411e-62	9.68328e-61	130.061
AC092958.1	1.57226	2.16554	18.5427	2.82695e-62	1.03853e-60	129.99
PTPN2	0.706025	3.77982	18.5427	2.82938e-62	1.03873e-60	129.989
SLC25A39	0.554478	6.2215	18.5416	2.86742e-62	1.052e-60	129.976
CMC1	0.6261	4.72125	18.54	2.92409e-62	1.07208e-60	129.956
SLC38A6	0.819574	3.06426	18.5379	2.99817e-62	1.09851e-60	129.931
CLEC18A	1.11404	1.28275	18.5363	3.05753e-62	1.11952e-60	129.912
AL359643.3	0.60775	1.12442	18.5362	3.06185e-62	1.12037e-60	129.91
DERL2	0.620403	5.21335	18.5333	3.17283e-62	1.16021e-60	129.875
AL133415.1	0.989512	1.02689	18.5315	3.24587e-62	1.18613e-60	129.852
SLC47A2	1.82696	1.6384	18.5167	3.89245e-62	1.42065e-60	129.671
AL158163.1	-0.424928	0.65777	-18.5167	3.89276e-62	1.42065e-60	129.671
AL591848.4	-0.541839	1.2699	-18.5164	3.90797e-62	1.42526e-60	129.667
ZNF599	0.657185	2.88181	18.5136	4.04338e-62	1.47368e-60	129.633
KLRC4	-1.48134	1.58091	-18.5072	4.37316e-62	1.59282e-60	129.555
ERCC6L	0.586703	0.497067	18.506	4.43723e-62	1.6151e-60	129.54
RPL4	-0.799953	10.8831	-18.5059	4.44507e-62	1.61689e-60	129.538
DNAJB11	0.563108	6.49163	18.5057	4.45294e-62	1.61869e-60	129.537
SEL1L3	1.76591	2.73873	18.5046	4.51745e-62	1.64106e-60	129.522
PLK1	1.48238	2.80559	18.5023	4.64667e-62	1.6869e-60	129.494
AC008894.2	0.645062	4.62323	18.501	4.72054e-62	1.7126e-60	129.478
LINC02308	1.15105	1.04931	18.5005	4.74912e-62	1.72183e-60	129.472
NMT2	-0.670555	3.47899	-18.4945	5.11019e-62	1.85153e-60	129.399
FCGR2A	1.69835	4.29877	18.4895	5.43804e-62	1.96903e-60	129.337
SLITRK1	-1.55626	2.35458	-18.4888	5.48271e-62	1.98391e-60	129.329
FAM20A	1.63959	1.93077	18.4874	5.57858e-62	2.01728e-60	129.312
MEST	1.68023	5.44367	18.4851	5.73677e-62	2.07313e-60	129.284
NRM	1.11817	3.87553	18.4843	5.79363e-62	2.09232e-60	129.274
NCF1C	1.0874	1.67308	18.4825	5.92398e-62	2.138e-60	129.252
PRKCE	-1.19088	3.20712	-18.4751	6.49152e-62	2.34059e-60	129.16
CFI	1.88796	3.47	18.475	6.49377e-62	2.34059e-60	129.16
TTK	1.33502	1.42431	18.4703	6.88204e-62	2.47892e-60	129.102
AL122020.1	0.646792	0.395379	18.4696	6.94324e-62	2.49934e-60	129.093
CLEC2B	1.17703	2.03107	18.4654	7.30505e-62	2.62787e-60	129.042
SERPINB6	0.916771	6.57959	18.4644	7.40303e-62	2.66139e-60	129.029
MPZL2	1.08866	1.14616	18.464	7.43161e-62	2.66993e-60	129.025
ZFYVE27	-0.640902	4.37349	-18.4609	7.72195e-62	2.77244e-60	128.987
MRPL22	0.529087	5.10294	18.459	7.90721e-62	2.83712e-60	128.963
MKX	-1.36962	1.49977	-18.4582	7.98607e-62	2.86356e-60	128.953
CXCL11	1.30694	0.8791	18.458	8.00139e-62	2.8672e-60	128.951
TRIAP1	0.678723	4.75576	18.4517	8.64332e-62	3.09477e-60	128.874
RIMS2	-1.7898	2.35867	-18.4517	8.64763e-62	3.09477e-60	128.874
CCDC85C	-0.9378	4.02189	-18.4464	9.22477e-62	3.29918e-60	128.809
EPHA2	1.12957	1.81919	18.4437	9.53434e-62	3.4077e-60	128.776
TNC	1.95956	5.65615	18.4423	9.7102e-62	3.46831e-60	128.758
AL391650.1	1.33926	1.44595	18.4376	1.02756e-61	3.66789e-60	128.702
PIK3IP1	-0.913828	5.20284	-18.4346	1.06639e-61	3.80406e-60	128.665
MT1L	1.49515	3.27037	18.4258	1.18786e-61	4.23463e-60	128.557
MLLT6	-0.908412	5.20894	-18.4162	1.33635e-61	4.76094e-60	128.439
VIPR2	-2.28155	3.49366	-18.4154	1.35047e-61	4.80812e-60	128.429
UPK2	-0.844328	1.23061	-18.414	1.37343e-61	4.88674e-60	128.412
GRB14	1.43817	1.32475	18.4123	1.40179e-61	4.98446e-60	128.392
FAM181A	1.92966	2.76279	18.4061	1.5134e-61	5.37787e-60	128.315
CCL5	1.43404	1.86008	18.4047	1.53846e-61	5.46341e-60	128.299
SLC25A28	-0.619352	5.50168	-18.4013	1.60487e-61	5.6956e-60	128.257
ZNF788P	0.623958	1.36144	18.3968	1.69483e-61	6.01102e-60	128.202
PDCD4	-0.867183	5.60187	-18.3874	1.90225e-61	6.74235e-60	128.087
BST2	1.54374	5.87475	18.3854	1.94929e-61	6.90465e-60	128.062
NTN4	-1.58595	3.06282	-18.3802	2.07902e-61	7.35948e-60	127.998
RAPGEF4	-1.62629	4.30456	-18.3751	2.21181e-61	7.82451e-60	127.936
HSFX1	-0.592523	1.03665	-18.3686	2.39633e-61	8.47189e-60	127.856
PPP1CA	0.603846	6.61365	18.3642	2.52855e-61	8.93362e-60	127.803
TMEM248	0.685844	5.52478	18.3633	2.55525e-61	9.02219e-60	127.792
HM13	0.659486	6.90649	18.3623	2.58688e-61	9.12805e-60	127.78
SERINC5	-1.26279	4.81599	-18.3613	2.62138e-61	9.2439e-60	127.767
ADSSL1	1.07432	2.58548	18.3573	2.75093e-61	9.69459e-60	127.719
ANKRD46	-0.863326	5.07681	-18.3513	2.96351e-61	1.04371e-59	127.644
ADARB2	-1.76317	2.7093	-18.3505	2.99235e-61	1.0532e-59	127.635
ERGIC3	0.606358	7.72971	18.3493	3.03419e-61	1.06724e-59	127.621
JMY	-0.758344	2.7543	-18.3464	3.14341e-61	1.10496e-59	127.585
MRPL47	0.535768	5.26527	18.3421	3.31665e-61	1.16512e-59	127.532
AP000766.1	-0.494985	1.16444	-18.3417	3.33091e-61	1.16939e-59	127.528
BRSK2	-1.47736	4.49538	-18.339	3.44243e-61	1.20777e-59	127.495
TFRC	1.18416	4.32251	18.3385	3.46574e-61	1.21518e-59	127.488
POU6F1	-0.81655	4.43895	-18.3313	3.78327e-61	1.32568e-59	127.4
RPS24	-0.791422	11.1549	-18.3303	3.83247e-61	1.34207e-59	127.388
AC006001.4	0.696324	3.98435	18.3294	3.87474e-61	1.35601e-59	127.377
MAB21L1	0.731697	0.625407	18.3255	4.06074e-61	1.41982e-59	127.33
OR51E1	0.535081	0.253637	18.3255	4.06219e-61	1.41982e-59	127.329
NUF2	1.48887	2.22719	18.3252	4.07711e-61	1.42414e-59	127.326
CNN3	1.19196	8.22627	18.3239	4.14503e-61	1.44695e-59	127.309
LINC01091	0.405405	0.293507	18.3225	4.21327e-61	1.46984e-59	127.293
MICAL3	-1.35062	4.34207	-18.3221	4.23615e-61	1.47689e-59	127.288
ERVK3-1	0.805826	5.37469	18.3198	4.35536e-61	1.5175e-59	127.26
CCZ1B	0.877575	5.4538	18.3128	4.74462e-61	1.65209e-59	127.174
TPX2	1.75858	3.03942	18.3099	4.91981e-61	1.71201e-59	127.138
AKT3	-0.935653	4.3359	-18.3074	5.06821e-61	1.76255e-59	127.109
HNRNPKP4	0.577164	0.873197	18.3068	5.10465e-61	1.77411e-59	127.101
MTHFS	0.91256	4.15038	18.3063	5.13681e-61	1.78416e-59	127.095
KYNU	1.0361	1.25964	18.2995	5.58441e-61	1.93841e-59	127.012
NR2F2-AS1	0.794953	0.672324	18.2986	5.64998e-61	1.95994e-59	127
GAL3ST4	1.11624	4.34035	18.2928	6.06413e-61	2.1023e-59	126.929
BX470102.1	0.499767	0.381113	18.2899	6.28399e-61	2.17715e-59	126.894
FUCA1	0.962396	3.72051	18.289	6.35346e-61	2.19985e-59	126.883
OLFML3	1.41814	4.77224	18.2883	6.4067e-61	2.21689e-59	126.875
LOXL3	1.07313	3.36573	18.2881	6.42363e-61	2.22136e-59	126.872
TCIRG1	1.23344	3.84549	18.2867	6.53115e-61	2.25714e-59	126.855
LYZ	2.30188	3.25652	18.2864	6.55982e-61	2.26563e-59	126.851
LRCH2	-0.730858	2.56709	-18.2838	6.77045e-61	2.33692e-59	126.819
C20orf194	-0.86771	3.78012	-18.2828	6.8483e-61	2.36232e-59	126.808
PIP4K2B	-0.815823	5.80871	-18.2821	6.91235e-61	2.38293e-59	126.799
AC093726.2	0.695296	0.993178	18.282	6.91708e-61	2.38308e-59	126.798
WDR62	1.16387	1.42149	18.2784	7.23297e-61	2.49036e-59	126.754
TSPYL2	-1.33391	5.63847	-18.2773	7.3255e-61	2.52065e-59	126.741
QPCTL	0.713836	2.63182	18.2771	7.34425e-61	2.52554e-59	126.738
LAMB2	1.14589	6.84969	18.2759	7.45591e-61	2.56235e-59	126.723
SLC16A4	1.29981	2.99135	18.272	7.82317e-61	2.68689e-59	126.675
AL133216.2	-0.839355	1.89828	-18.265	8.51746e-61	2.92354e-59	126.59
AL390066.1	0.151085	0.11676	18.2578	9.30325e-61	3.19127e-59	126.502
ITGA6-AS1	0.495792	0.435339	18.2555	9.56343e-61	3.27849e-59	126.475
AL049871.1	0.633223	0.328287	18.2504	1.0187e-60	3.4901e-59	126.412
CDCP1	0.914164	0.958854	18.2492	1.03375e-60	3.53946e-59	126.397
ESYT1	0.712233	4.51881	18.2477	1.05293e-60	3.60291e-59	126.379
BORCS7	-0.707064	4.76317	-18.2465	1.06809e-60	3.65254e-59	126.364
MRPL37	0.634428	5.58463	18.2408	1.14503e-60	3.91322e-59	126.295
CA9	2.06576	1.52343	18.24	1.15642e-60	3.94971e-59	126.285
SMIM10	1.084	2.35956	18.2385	1.17722e-60	4.0183e-59	126.267
ARL4AP2	0.158392	0.0871416	18.2297	1.31143e-60	4.47364e-59	126.159
ZHX2	-0.991408	4.59396	-18.2249	1.39054e-60	4.74059e-59	126.101
ITGA7	1.44321	5.42913	18.2207	1.46453e-60	4.98978e-59	126.049
FAM45A	-0.594483	4.74757	-18.2198	1.48055e-60	5.04122e-59	126.038
SLC39A8	1.02269	3.15802	18.2161	1.54983e-60	5.27388e-59	125.993
AC069544.1	-0.66092	1.44295	-18.2029	1.81981e-60	6.18882e-59	125.832
AC055874.1	1.00058	0.592343	18.2011	1.86075e-60	6.32415e-59	125.81
ITGA4	1.04713	1.10861	18.1901	2.12893e-60	7.2312e-59	125.676
TRPM4	0.744949	2.45621	18.1839	2.29475e-60	7.78965e-59	125.601
HIVEP3	0.901899	2.2116	18.1828	2.32798e-60	7.8976e-59	125.587
PBLD	-0.746476	2.74968	-18.1816	2.35975e-60	8.00048e-59	125.573
LAP3	0.948002	6.3056	18.1809	2.38013e-60	8.06463e-59	125.564
PELO	0.566184	3.01711	18.1783	2.45803e-60	8.3235e-59	125.532
CYS1	-1.05923	1.71977	-18.178	2.4661e-60	8.34573e-59	125.529
TMEM179B	0.597225	5.69773	18.1777	2.476e-60	8.37411e-59	125.525
LRRC1	-0.950146	3.49499	-18.1776	2.47975e-60	8.38169e-59	125.524
AC124312.2	-1.14047	1.47006	-18.1758	2.53474e-60	8.56232e-59	125.502
ETHE1	0.715967	4.77544	18.1677	2.79635e-60	9.4368e-59	125.404
PBK	1.90227	2.63011	18.1677	2.79702e-60	9.4368e-59	125.403
MINDY3	-0.640652	4.06476	-18.1643	2.91803e-60	9.83908e-59	125.361
SEMA3F	1.16374	1.66417	18.1628	2.96868e-60	1.00038e-58	125.344
PWAR5	-0.914736	1.22018	-18.1605	3.0564e-60	1.02931e-58	125.315
KLHDC1	-0.64442	2.18294	-18.1554	3.25226e-60	1.09461e-58	125.253
PRKD2	0.844814	3.99096	18.154	3.30772e-60	1.1126e-58	125.236
ELK3	1.05506	3.31248	18.1487	3.52712e-60	1.18567e-58	125.172
AF279873.1	0.414872	0.229973	18.1474	3.58413e-60	1.20411e-58	125.156
SPRY2	1.24231	5.29112	18.1422	3.81846e-60	1.28205e-58	125.093
CLEC18C	0.683603	0.706735	18.1418	3.83871e-60	1.28807e-58	125.087
TAB1	-0.625194	4.784	-18.1326	4.29329e-60	1.43973e-58	124.976
MSMP	1.79063	1.65964	18.1319	4.33071e-60	1.4514e-58	124.967
STK40	0.948627	4.29229	18.1267	4.61354e-60	1.54526e-58	124.904
MFAP2	1.89617	1.8362	18.1263	4.63733e-60	1.55229e-58	124.899
AC011447.1	0.999996	0.936575	18.1253	4.69156e-60	1.56949e-58	124.887
GPR27	-1.64374	2.95867	-18.1249	4.71846e-60	1.57754e-58	124.881
ROR1	0.706425	0.730079	18.1239	4.77321e-60	1.59488e-58	124.87
CST7	0.943617	0.98339	18.1181	5.12291e-60	1.71069e-58	124.799
HLA-DRA	2.2104	7.95056	18.1181	5.12825e-60	1.71145e-58	124.798
SCN3A	-1.60867	3.42893	-18.1178	5.14203e-60	1.71501e-58	124.796
IRF1	1.31463	3.62959	18.1151	5.31796e-60	1.77262e-58	124.762
USP27X	-0.807015	2.55083	-18.1063	5.92092e-60	1.97242e-58	124.655
AC005833.1	1.25891	1.94774	18.1048	6.02793e-60	2.00686e-58	124.637
AL512785.1	0.882967	0.50336	18.1046	6.041e-60	2.01e-58	124.635
GRIK2	-1.55793	3.91234	-18.1021	6.2325e-60	2.07248e-58	124.604
HOXA10	1.91297	1.20039	18.1012	6.30083e-60	2.09394e-58	124.593
TEX26	1.28022	1.13152	18.0969	6.63871e-60	2.2049e-58	124.541
CD2	1.01111	0.80116	18.0893	7.28627e-60	2.41852e-58	124.448
KIAA1755	-1.32154	4.13643	-18.0879	7.40706e-60	2.45715e-58	124.431
EEF1A1P19	-0.660214	1.29193	-18.0867	7.52122e-60	2.49352e-58	124.416
MAGEE1	-1.23054	2.8402	-18.0855	7.62843e-60	2.52756e-58	124.402
AP005329.3	0.650291	0.843261	18.0807	8.08684e-60	2.67784e-58	124.344
FABP7	2.1506	6.71865	18.0798	8.18047e-60	2.70723e-58	124.332
MTSS1L	-1.25136	8.07545	-18.0776	8.39732e-60	2.77733e-58	124.306
SRGAP3	-1.00497	3.88596	-18.0771	8.44787e-60	2.79239e-58	124.3
C1orf53	0.99294	2.58569	18.0734	8.83802e-60	2.91932e-58	124.255
AC116347.1	0.521248	0.852087	18.0734	8.84242e-60	2.91932e-58	124.254
MADD	-0.957538	5.11737	-18.0678	9.46421e-60	3.12274e-58	124.187
GBP5	1.19599	1.01731	18.0643	9.87457e-60	3.2562e-58	124.144
ITGA3	1.45367	3.84269	18.0555	1.09921e-59	3.62257e-58	124.037
AC006449.7	-1.03533	4.90229	-18.0494	1.18481e-59	3.90233e-58	123.962
FHAD1	0.824182	0.86254	18.048	1.20477e-59	3.96573e-58	123.946
NCAM2	-1.29554	4.24683	-18.0468	1.22177e-59	4.01928e-58	123.932
CARMIL3	-1.11903	2.56237	-18.045	1.2496e-59	4.10841e-58	123.909
SAA2	2.15596	0.871647	18.0446	1.25526e-59	4.12455e-58	123.905
DHRSX	0.832957	4.20841	18.0444	1.25833e-59	4.13219e-58	123.902
RAG1	0.33386	0.369007	18.0405	1.31932e-59	4.32992e-58	123.855
FCGBP	2.3329	3.39969	18.0375	1.36945e-59	4.49008e-58	123.818
SERPINF1	1.55018	4.8885	18.0375	1.36974e-59	4.49008e-58	123.818
C1S	1.73796	5.13798	18.0373	1.37311e-59	4.49846e-58	123.815
INPP5A	-0.779895	3.87789	-18.0367	1.38252e-59	4.52662e-58	123.808
CD3D	1.04071	0.885067	18.0312	1.47783e-59	4.8358e-58	123.742
ARHGAP32	-1.08624	3.61916	-18.0283	1.5313e-59	5.00781e-58	123.706
ACOT12	0.315455	0.166493	18.0274	1.54772e-59	5.05855e-58	123.696
PTMA	0.649928	9.18966	18.0217	1.65966e-59	5.42121e-58	123.626
LTBR	1.0721	3.46624	18.0173	1.75166e-59	5.71833e-58	123.572
BCCIP	-0.574113	5.41767	-18.0146	1.81029e-59	5.90624e-58	123.539
SPOCK2	-1.31175	6.61345	-18.0127	1.85205e-59	6.03896e-58	123.516
AC009902.2	1.30881	1.28728	18.0093	1.92974e-59	6.28856e-58	123.475
NDC1	0.753073	2.74099	18.0033	2.07592e-59	6.76095e-58	123.402
PPIF	-0.951965	6.09534	-18.0023	2.10155e-59	6.8404e-58	123.39
IL1RAPL1	-0.694228	0.8573	-17.9986	2.19777e-59	7.14939e-58	123.346
FBLIM1	1.44717	2.30527	17.9948	2.30338e-59	7.48854e-58	123.299
SETD9	0.892215	3.02278	17.9924	2.37128e-59	7.70478e-58	123.27
PEX5	-0.661666	5.52973	-17.991	2.41049e-59	7.8276e-58	123.253
TTYH3	1.15694	5.76504	17.9896	2.45237e-59	7.95892e-58	123.236
SHF	-0.90499	4.10052	-17.9879	2.50411e-59	8.12209e-58	123.215
TWIST1	1.35565	1.51699	17.985	2.59467e-59	8.41091e-58	123.18
ALG1	0.688469	4.03021	17.9836	2.63872e-59	8.54867e-58	123.163
ANKRD36C	-0.890964	1.92218	-17.9829	2.66209e-59	8.61936e-58	123.154
AC005165.1	0.791747	0.638283	17.9792	2.78578e-59	9.01456e-58	123.109
GDAP1	-1.02316	4.38905	-17.9782	2.81679e-59	9.10961e-58	123.098
EEF1AKMT2	-0.620382	3.72981	-17.9733	2.99202e-59	9.67064e-58	123.038
RPS6KA6	-0.788048	1.1085	-17.9687	3.16356e-59	1.02191e-57	122.982
AL139095.2	0.599785	0.351215	17.9571	3.64327e-59	1.17618e-57	122.841
GALNT9	-1.89029	3.1206	-17.956	3.69302e-59	1.19155e-57	122.827
IMPA1P1	0.320612	0.133908	17.9551	3.73321e-59	1.20382e-57	122.817
TOP2A	2.12957	3.33665	17.9545	3.7604e-59	1.21188e-57	122.809
SMIM25	1.08181	0.867757	17.9531	3.82349e-59	1.2315e-57	122.793
TFAP4	-0.83079	3.28554	-17.9509	3.93066e-59	1.26528e-57	122.765
RPSAP14	-0.699611	1.23409	-17.9471	4.112e-59	1.32288e-57	122.72
SLC35A2	0.517868	4.32188	17.9456	4.19134e-59	1.34763e-57	122.701
TERF2IP	-0.625492	6.96612	-17.9411	4.42729e-59	1.42267e-57	122.646
AC073896.2	0.833286	2.38979	17.9396	4.50853e-59	1.44793e-57	122.628
TXNDC5	1.02667	4.84054	17.9385	4.56609e-59	1.46557e-57	122.616
MMP2	1.49511	4.73897	17.9381	4.59206e-59	1.47305e-57	122.61
C2orf70	0.735315	0.437177	17.9362	4.69706e-59	1.50586e-57	122.587
SKA3	1.2594	1.53239	17.9361	4.70559e-59	1.50772e-57	122.586
CHST2	1.12859	3.37618	17.9318	4.95268e-59	1.58597e-57	122.535
IGFBP3	2.34831	4.98903	17.9317	4.96142e-59	1.58786e-57	122.533
FCGRT	0.989786	6.62567	17.9315	4.97132e-59	1.59011e-57	122.531
CA2	1.57691	5.80608	17.9256	5.34018e-59	1.7071e-57	122.459
SULF2	-1.33075	6.9045	-17.9252	5.37099e-59	1.71596e-57	122.454
MPV17	0.48452	6.66546	17.9208	5.66397e-59	1.80852e-57	122.401
PPP1R9A	-1.04792	2.82328	-17.9197	5.74036e-59	1.83186e-57	122.387
LINC02525	0.634704	0.559114	17.9181	5.85257e-59	1.86659e-57	122.368
HPD	1.21913	0.843723	17.9175	5.89252e-59	1.87825e-57	122.361
AC023055.1	0.777799	0.961629	17.9171	5.92354e-59	1.88705e-57	122.356
PTGR1	1.04824	4.32004	17.9112	6.36114e-59	2.02529e-57	122.285
PDRG1	0.603682	4.3484	17.9102	6.44304e-59	2.05019e-57	122.272
TNFRSF19	1.42867	3.20223	17.9089	6.54372e-59	2.08103e-57	122.256
SSBP1	0.580773	7.16694	17.9083	6.59088e-59	2.09482e-57	122.249
C21orf62	1.92883	2.76623	17.9072	6.68553e-59	2.12369e-57	122.235
RMI2	1.25147	2.25704	17.9014	7.17222e-59	2.27699e-57	122.165
P2RY6	0.976042	1.22208	17.9005	7.25016e-59	2.30041e-57	122.154
UBE2T	1.46964	3.62036	17.8999	7.30388e-59	2.31613e-57	122.147
LINC02449	-0.890663	2.45705	-17.899	7.38168e-59	2.33946e-57	122.136
LDB1	-0.827842	5.03664	-17.8973	7.5366e-59	2.38719e-57	122.115
AC015908.2	0.500216	0.393368	17.8971	7.55833e-59	2.39271e-57	122.113
UQCRB	-0.596904	8.35257	-17.8936	7.88351e-59	2.49423e-57	122.071
CBFA2T3	-0.849352	1.59202	-17.8923	8.00468e-59	2.53111e-57	122.055
ASIC1	-1.43653	5.39262	-17.8912	8.11524e-59	2.56461e-57	122.042
FAS	1.25462	2.60137	17.8895	8.2822e-59	2.61588e-57	122.021
CELSR1	1.17532	0.94532	17.8883	8.4047e-59	2.65306e-57	122.007
CNTN1	-1.80232	6.04248	-17.886	8.64032e-59	2.72588e-57	121.979
PRKCA	-1.04246	4.94975	-17.8819	9.08493e-59	2.8644e-57	121.929
FAM181A-AS1	1.5175	1.77504	17.8819	9.08972e-59	2.8644e-57	121.928
LMNA	0.966378	6.00337	17.8761	9.74934e-59	3.07052e-57	121.859
NME2	0.826261	8.39988	17.8746	9.92534e-59	3.12417e-57	121.841
OLMALINC	-0.953259	2.72416	-17.8669	1.09062e-58	3.43096e-57	121.747
SLC22A18	1.15009	2.65815	17.8655	1.10908e-58	3.48705e-57	121.73
AC097358.2	0.220931	0.164394	17.8651	1.11391e-58	3.50026e-57	121.725
RHOD	1.16186	0.966701	17.8632	1.1403e-58	3.58115e-57	121.702
AC009955.2	0.395151	0.259076	17.8554	1.25408e-58	3.93626e-57	121.607
SEPHS2	0.561831	4.55993	17.8547	1.26344e-58	3.96338e-57	121.6
GDF10	-1.62638	1.68078	-17.8538	1.27834e-58	4.00785e-57	121.588
CAST	0.910125	5.01687	17.853	1.29017e-58	4.04267e-57	121.579
SLAMF8	1.40632	1.7417	17.8478	1.37456e-58	4.30464e-57	121.516
IGFBP5	1.76213	6.13466	17.8466	1.39469e-58	4.36521e-57	121.501
HOXA2	1.22879	0.524163	17.8455	1.41304e-58	4.42014e-57	121.488
CKAP2L	1.24676	1.36839	17.845	1.4229e-58	4.4485e-57	121.481
RANP1	0.598551	0.580543	17.8411	1.49124e-58	4.65951e-57	121.434
NPIPA7	1.29334	2.3431	17.8382	1.54413e-58	4.82206e-57	121.4
PPP1R3B	0.942869	1.9363	17.8366	1.57542e-58	4.91701e-57	121.379
CDC42	0.753984	7.0389	17.8338	1.62877e-58	5.08065e-57	121.346
FAM111A	1.02656	3.27171	17.8297	1.7117e-58	5.33632e-57	121.297
GAREM2	-1.2992	4.55504	-17.8257	1.79676e-58	5.59834e-57	121.248
RNASE4	1.30737	2.59941	17.8235	1.84618e-58	5.7491e-57	121.221
CD93	1.51676	2.54285	17.8234	1.84921e-58	5.7553e-57	121.22
NAT1	0.734974	1.23463	17.8224	1.8714e-58	5.82108e-57	121.208
AP000695.2	0.324862	0.188519	17.8205	1.91476e-58	5.95261e-57	121.185
FAXC	-0.960887	4.19919	-17.8198	1.93034e-58	5.99762e-57	121.177
BAIAP2-DT	-0.870403	4.12886	-17.8198	1.9314e-58	5.99762e-57	121.176
MLX	0.560508	4.72778	17.8188	1.95466e-58	6.06647e-57	121.164
SPIRE1	-0.974842	5.34263	-17.8179	1.97691e-58	6.13208e-57	121.153
CCDC122	0.898501	1.10616	17.8093	2.19233e-58	6.79646e-57	121.05
AC010655.3	1.18683	1.41153	17.8087	2.20998e-58	6.84734e-57	121.042
AL035411.1	0.562732	1.14087	17.8071	2.25203e-58	6.97373e-57	121.023
ATAD1	-0.803519	4.51593	-17.807	2.2545e-58	6.97749e-57	121.022
AL662795.2	-0.893658	2.79061	-17.8055	2.29662e-58	7.10389e-57	121.003
HLA-DRB1	2.13637	6.32194	17.8054	2.30049e-58	7.11189e-57	121.002
LINC00346	0.434808	0.372294	17.8038	2.34542e-58	7.24675e-57	120.982
SLC8A2	-1.80396	2.57459	-17.8007	2.43462e-58	7.51815e-57	120.945
NRSN1	-1.89496	4.15321	-17.7999	2.45794e-58	7.58594e-57	120.936
TAPT1	-0.770624	4.82666	-17.7994	2.47404e-58	7.63136e-57	120.929
GLRX	1.11989	5.04623	17.799	2.48519e-58	7.66151e-57	120.924
HMBOX1	-0.8336	4.93206	-17.798	2.51504e-58	7.74921e-57	120.913
ATRNL1	-1.35945	2.90395	-17.7957	2.58678e-58	7.96582e-57	120.885
RRAS	0.910113	4.58131	17.7943	2.63022e-58	8.09508e-57	120.868
ARF4	0.690421	7.06301	17.7939	2.64275e-58	8.12914e-57	120.863
EVI5L	-0.854228	4.7747	-17.7893	2.7945e-58	8.59116e-57	120.807
LRRC32	1.20612	2.33145	17.7876	2.8521e-58	8.76337e-57	120.787
SLC7A14	-1.52366	2.13021	-17.7871	2.87125e-58	8.81733e-57	120.78
AC093895.1	0.838541	0.323914	17.783	3.01717e-58	9.26028e-57	120.731
HIST1H2BK	1.3517	4.28697	17.7795	3.14869e-58	9.65859e-57	120.688
BEND7	-0.945944	3.18625	-17.7785	3.18472e-58	9.76371e-57	120.677
FBLN5	1.55119	3.47198	17.7745	3.34572e-58	1.02516e-56	120.628
CCDC120	-0.910319	2.46713	-17.7738	3.37072e-58	1.03225e-56	120.62
MED18	0.634473	3.2611	17.7718	3.45679e-58	1.05803e-56	120.595
JADE3	-0.992589	2.85149	-17.7707	3.50133e-58	1.07107e-56	120.582
CMYA5	1.14868	1.53272	17.769	3.57408e-58	1.09272e-56	120.562
PRELID2	0.674133	0.879493	17.7615	3.91564e-58	1.19649e-56	120.471
SEZ6L	-2.11129	5.29803	-17.7586	4.05619e-58	1.23875e-56	120.436
CEP68	-0.7637	3.87127	-17.7572	4.12184e-58	1.2581e-56	120.419
RAB7B	1.08077	1.82274	17.7571	4.13077e-58	1.26013e-56	120.417
VPS13D	-1.16386	4.72565	-17.7569	4.13916e-58	1.262e-56	120.415
AC022210.1	0.616461	0.568542	17.7568	4.14269e-58	1.26238e-56	120.414
OSBPL10	1.09189	1.50205	17.7567	4.14905e-58	1.26362e-56	120.413
MBOAT1	0.723334	0.82751	17.7564	4.16221e-58	1.26694e-56	120.41
FAM183A	1.78612	0.969435	17.7524	4.36907e-58	1.32917e-56	120.361
UNC93B1	1.18963	3.74206	17.7466	4.69173e-58	1.42655e-56	120.29
PRC1	1.45407	4.08648	17.7452	4.77105e-58	1.44987e-56	120.274
MACC1	0.211223	0.12834	17.7428	4.90935e-58	1.49108e-56	120.245
HSPB7	1.12309	1.37617	17.7399	5.08479e-58	1.54352e-56	120.21
SMYD2	1.2462	4.04601	17.7353	5.37343e-58	1.63025e-56	120.155
DIAPH3	0.701646	0.982017	17.7328	5.54005e-58	1.67988e-56	120.124
DDX25	-1.49243	3.62722	-17.727	5.94319e-58	1.80113e-56	120.054
CDC42P6	0.869731	1.24763	17.7268	5.96057e-58	1.80541e-56	120.051
CPVL	1.59463	4.82683	17.7218	6.33309e-58	1.9172e-56	119.991
EEF1A1P9	-0.717941	1.42059	-17.7195	6.51058e-58	1.96985e-56	119.963
LINC02609	1.40859	2.05639	17.7152	6.85825e-58	2.07391e-56	119.911
SPPL2A	0.98979	4.13671	17.7105	7.26158e-58	2.19468e-56	119.854
ANKRD16	-0.608149	2.73791	-17.7094	7.35883e-58	2.22286e-56	119.841
EPHA1	0.724922	0.943587	17.7048	7.78252e-58	2.34956e-56	119.785
ST8SIA4	0.979661	1.82189	17.7029	7.96304e-58	2.40275e-56	119.762
AC138028.2	-0.336514	0.430363	-17.7005	8.18984e-58	2.46984e-56	119.734
TSHZ1	-0.947622	4.01075	-17.6983	8.40999e-58	2.53485e-56	119.708
HIST1H3G	0.236769	0.0973889	17.6964	8.60702e-58	2.59282e-56	119.685
CKMT1B	-1.85397	3.24743	-17.6928	8.9916e-58	2.70721e-56	119.641
VMP1	0.85741	5.618	17.6835	1.00642e-57	3.02848e-56	119.529
SCN3B	-1.94861	3.53862	-17.6826	1.01779e-57	3.06106e-56	119.517
GTSE1	1.39894	1.80648	17.6793	1.05883e-57	3.18276e-56	119.478
AC023301.1	-1.42208	2.20992	-17.6771	1.08687e-57	3.26526e-56	119.452
LEF1	1.02071	3.7053	17.6757	1.10637e-57	3.32204e-56	119.434
AP2B1	-0.70749	6.94686	-17.6709	1.17232e-57	3.51818e-56	119.376
SLC47A1	1.14901	1.54953	17.6646	1.26432e-57	3.7922e-56	119.301
IL15	0.790688	0.850134	17.663	1.28963e-57	3.86602e-56	119.281
COQ2	0.650157	3.08029	17.662	1.30465e-57	3.90893e-56	119.269
MMAA	0.557526	1.94136	17.6613	1.31693e-57	3.94359e-56	119.26
AC007490.1	-0.891477	1.1116	-17.6562	1.40066e-57	4.19208e-56	119.199
ABLIM3	-1.32202	4.03278	-17.6538	1.44136e-57	4.31155e-56	119.17
AC010719.1	0.52493	0.293547	17.6531	1.45393e-57	4.34681e-56	119.161
TMEM136	-0.713931	3.69488	-17.647	1.56418e-57	4.67391e-56	119.088
AC025154.2	0.501894	0.280415	17.6429	1.64401e-57	4.90978e-56	119.039
MAP2	-1.33365	7.06422	-17.6414	1.67448e-57	4.99808e-56	119.02
LRRC4C	-1.13494	3.92788	-17.6407	1.68815e-57	5.03617e-56	119.012
AMZ1	-1.34203	2.14637	-17.6378	1.74833e-57	5.2129e-56	118.977
LRP4	-1.29056	5.92768	-17.6377	1.7519e-57	5.22072e-56	118.975
SUMF2	0.921524	6.63804	17.6323	1.86987e-57	5.56929e-56	118.91
PTGR2	-0.823992	3.844	-17.6309	1.90091e-57	5.65869e-56	118.894
AC092162.3	-1.11942	0.990669	-17.6295	1.93325e-57	5.75188e-56	118.877
FAM168A	-0.956446	6.01235	-17.6252	2.03682e-57	6.05678e-56	118.825
AL731569.1	-0.389658	0.596882	-17.6191	2.19182e-57	6.5142e-56	118.752
HDAC3	0.537968	5.46567	17.6155	2.28895e-57	6.79922e-56	118.708
OLIG2	-1.80346	7.07159	-17.6108	2.42432e-57	7.19749e-56	118.651
CYB5R1	0.879558	5.31297	17.6047	2.61015e-57	7.74503e-56	118.577
ACTL6B	-2.09444	3.6601	-17.6016	2.70908e-57	8.03427e-56	118.54
PSMB4	0.451912	8.14699	17.6015	2.71332e-57	8.04255e-56	118.539
AL604028.1	0.597931	1.78787	17.6006	2.74028e-57	8.11813e-56	118.529
RIPK1	0.675952	3.40261	17.5973	2.85186e-57	8.44417e-56	118.489
HMGB2	1.05042	6.38381	17.5938	2.97722e-57	8.81062e-56	118.446
LSM4	0.613959	6.82225	17.5908	3.08456e-57	9.12342e-56	118.411
CHRNA1	1.59184	1.0211	17.5864	3.25535e-57	9.62342e-56	118.357
SLFN12	0.865823	1.37067	17.5842	3.34135e-57	9.87239e-56	118.331
TRIP10	1.01735	3.88761	17.581	3.47247e-57	1.02543e-55	118.292
CENPS	0.816113	3.80293	17.5792	3.5497e-57	1.04768e-55	118.27
RCAN3	0.771193	1.23068	17.5737	3.79278e-57	1.11883e-55	118.204
RAD54L	1.15675	1.67844	17.5708	3.92615e-57	1.15756e-55	118.17
NOL4	-1.11033	3.2372	-17.5671	4.10786e-57	1.21049e-55	118.125
ECE1	1.0022	4.74816	17.5663	4.14665e-57	1.22127e-55	118.115
AC015922.3	1.21242	2.66296	17.5642	4.25609e-57	1.25283e-55	118.089
HAUS1	0.839462	4.40849	17.5634	4.29732e-57	1.2643e-55	118.08
RARRES1	1.30931	1.31286	17.5623	4.35108e-57	1.27883e-55	118.067
AL645608.2	-0.781531	0.800804	-17.5623	4.35133e-57	1.27883e-55	118.067
MRPL43	-0.515821	6.37057	-17.5615	4.39479e-57	1.29092e-55	118.057
ZDHHC11B	-1.34872	2.97959	-17.561	4.423e-57	1.29852e-55	118.051
PAXBP1-AS1	-0.613263	1.80355	-17.5592	4.51996e-57	1.32628e-55	118.029
SNAI1	0.972827	1.03385	17.5591	4.52471e-57	1.32697e-55	118.028
WASF1	-1.25438	5.01885	-17.5547	4.76802e-57	1.39758e-55	117.976
TIGAR	0.843896	3.10764	17.5516	4.95013e-57	1.4502e-55	117.939
AC023512.1	0.247591	0.116772	17.5503	5.03108e-57	1.47313e-55	117.922
ZWILCH	0.923146	2.40399	17.549	5.11185e-57	1.49599e-55	117.906
AGTRAP	1.03653	5.18756	17.5488	5.12017e-57	1.49764e-55	117.905
GHITM	-0.631362	6.81417	-17.5468	5.251e-57	1.53509e-55	117.88
TMEM176A	1.71815	4.89862	17.543	5.49346e-57	1.60513e-55	117.835
ETNPPL	-2.65552	5.24595	-17.5414	5.59809e-57	1.63484e-55	117.816
TM4SF1	1.56326	3.98635	17.5401	5.6907e-57	1.66101e-55	117.799
GNB2	0.623829	8.05972	17.5369	5.9155e-57	1.72571e-55	117.761
PSMB9	1.29548	5.43318	17.5366	5.9385e-57	1.73151e-55	117.757
C2	1.56218	3.31007	17.5358	5.98961e-57	1.74549e-55	117.748
GTF2E2	0.533342	3.73167	17.5354	6.0231e-57	1.75433e-55	117.743
CCDC92B	-0.741577	0.902815	-17.5332	6.18256e-57	1.79983e-55	117.717
SLC9A1	0.853725	3.42405	17.5255	6.78289e-57	1.97356e-55	117.624
MYCBP2	-0.908432	5.01484	-17.525	6.82429e-57	1.98456e-55	117.618
CASP7	0.830027	2.67981	17.5196	7.2831e-57	2.11687e-55	117.553
CRYZL2P	0.895354	1.69827	17.5194	7.30696e-57	2.1227e-55	117.55
AC093010.3	-1.1592	6.00807	-17.5178	7.44071e-57	2.16042e-55	117.532
LINC01936	0.171294	0.10304	17.5146	7.73509e-57	2.24472e-55	117.493
LRRTM3	-1.22135	3.05279	-17.5138	7.81045e-57	2.2654e-55	117.483
PSMA1	0.517942	6.51338	17.5127	7.91506e-57	2.29454e-55	117.47
AP002840.2	0.648687	0.597351	17.5093	8.24376e-57	2.38858e-55	117.43
P2RX6	-1.21704	2.78913	-17.509	8.28169e-57	2.39831e-55	117.425
ADAMTS3	0.946246	0.771045	17.508	8.37932e-57	2.42532e-55	117.413
AARS	-0.645504	6.8699	-17.5045	8.73518e-57	2.527e-55	117.372
AC124312.4	-0.897449	1.1291	-17.5	9.22911e-57	2.66849e-55	117.317
GPR82	0.811455	0.65445	17.4868	1.0814e-56	3.12512e-55	117.159
C17orf113	-0.705276	1.67158	-17.4854	1.10037e-56	3.17828e-55	117.141
ZNF468	0.815046	1.96354	17.4838	1.12127e-56	3.23695e-55	117.123
DNAAF5	0.779672	4.01191	17.4831	1.1308e-56	3.26276e-55	117.114
ANPEP	1.10382	1.52315	17.48	1.17342e-56	3.38397e-55	117.077
PPP1R1A	-1.97023	3.8966	-17.479	1.1882e-56	3.42483e-55	117.065
AC024267.6	0.912858	3.0333	17.4782	1.19929e-56	3.455e-55	117.055
TSPYL4	-0.963939	5.25947	-17.4771	1.21579e-56	3.50071e-55	117.042
VDR	0.608493	0.389788	17.4761	1.23103e-56	3.54274e-55	117.029
CENPM	1.36793	2.6681	17.4742	1.2595e-56	3.6228e-55	117.007
TCAF2	0.982626	1.08368	17.4733	1.27236e-56	3.65789e-55	116.996
TRIP4	0.98738	3.25697	17.4726	1.28292e-56	3.68632e-55	116.988
AP003486.1	-0.704118	2.71465	-17.4685	1.34881e-56	3.87364e-55	116.938
PRDM11	-0.665406	2.49231	-17.4642	1.42015e-56	4.07641e-55	116.887
B9D2	0.833494	2.84227	17.4635	1.43145e-56	4.10674e-55	116.879
CTSB	1.02542	8.57129	17.4622	1.45415e-56	4.16969e-55	116.863
HMMR	1.17515	1.49691	17.4612	1.47317e-56	4.22205e-55	116.85
C19orf48	0.893328	4.62612	17.4572	1.54483e-56	4.42513e-55	116.803
AC083864.2	-0.826955	0.796412	-17.456	1.56684e-56	4.48587e-55	116.789
EFNB1	0.782021	3.29118	17.4552	1.58356e-56	4.53137e-55	116.778
PXDNL	0.685007	0.53277	17.4549	1.5886e-56	4.54347e-55	116.775
NRXN1	-1.61393	4.6407	-17.4523	1.63809e-56	4.6826e-55	116.744
BRINP1	-1.89491	3.7189	-17.4447	1.79572e-56	5.13053e-55	116.653
AC016405.3	-0.678586	1.19184	-17.438	1.9458e-56	5.55646e-55	116.572
BBIP1	-0.609426	4.85366	-17.4359	1.99628e-56	5.69769e-55	116.547
AL135925.1	-0.717924	2.41038	-17.4358	1.99959e-56	5.70418e-55	116.545
HAR1A	-1.02351	1.10446	-17.4343	2.03632e-56	5.80598e-55	116.527
EMP1	1.94465	5.6743	17.4275	2.20974e-56	6.29718e-55	116.445
F2RL2	0.991439	0.611937	17.4269	2.22633e-56	6.34119e-55	116.438
ELAVL2	-1.59626	2.56264	-17.4264	2.23768e-56	6.37026e-55	116.433
HOXC-AS2	0.457527	0.184114	17.4262	2.24533e-56	6.38874e-55	116.43
AK4	1.30565	3.68733	17.4234	2.32105e-56	6.60082e-55	116.396
CMTM4	-1.10861	4.74509	-17.4188	2.45202e-56	6.96971e-55	116.342
SNRPC	0.588391	6.78307	17.4187	2.45659e-56	6.97912e-55	116.34
GGCX	0.530453	4.47399	17.4168	2.51406e-56	7.13871e-55	116.317
WDR86	-1.11546	2.47876	-17.4138	2.60471e-56	7.39234e-55	116.281
DRP2	-0.990637	2.27428	-17.412	2.66075e-56	7.54752e-55	116.26
AC103974.1	-0.810562	1.85632	-17.4079	2.79624e-56	7.92777e-55	116.211
MYT1	-1.75801	3.19568	-17.4072	2.82184e-56	7.99628e-55	116.201
TMEM37	0.982546	1.85378	17.4048	2.90357e-56	8.22368e-55	116.173
PSMG3	0.701424	5.59965	17.4009	3.04292e-56	8.61394e-55	116.126
CD40	0.933759	2.37748	17.3928	3.35393e-56	9.48949e-55	116.029
FAM208B	-0.828349	3.60775	-17.3924	3.36807e-56	9.52465e-55	116.025
RNASEH2A	0.993511	4.80945	17.3918	3.39215e-56	9.58784e-55	116.018
PAAF1	-0.567396	5.51754	-17.39	3.46996e-56	9.80278e-55	115.995
MRM2	0.548019	4.69919	17.3885	3.53261e-56	9.97064e-55	115.977
NEGR1	-1.41238	2.6289	-17.3885	3.53298e-56	9.97064e-55	115.977
TRIM5	1.03089	2.81988	17.3842	3.71989e-56	1.04928e-54	115.926
LY96	1.46762	3.62614	17.3835	3.74947e-56	1.05708e-54	115.918
GGTA1P	-1.54137	4.8661	-17.383	3.77319e-56	1.06323e-54	115.911
IGFBP4	1.42863	4.88761	17.3809	3.87016e-56	1.09e-54	115.886
FCGR3A	2.03122	5.21013	17.38	3.91352e-56	1.10165e-54	115.875
ADGRL2	1.3245	3.1021	17.3794	3.9387e-56	1.10818e-54	115.869
SLC25A43	1.10816	2.25672	17.3768	4.06433e-56	1.14294e-54	115.837
CDK1	1.68327	2.98985	17.3753	4.13915e-56	1.16339e-54	115.819
GAPT	1.123	1.35867	17.3738	4.21283e-56	1.1835e-54	115.801
GPR162	-1.08611	5.94308	-17.3736	4.22492e-56	1.1863e-54	115.799
CHST6	1.27624	2.1928	17.3727	4.27164e-56	1.19881e-54	115.788
RASGRF1	-1.7178	2.73131	-17.3717	4.32182e-56	1.21227e-54	115.776
AC006011.1	0.918559	3.0793	17.3697	4.42656e-56	1.24103e-54	115.752
HIP1R	-1.53913	6.02536	-17.3672	4.56311e-56	1.27866e-54	115.722
AP4M1	0.682513	4.53797	17.3625	4.82945e-56	1.35261e-54	115.665
PRF1	0.969177	0.904057	17.3615	4.88372e-56	1.36712e-54	115.654
CATIP-AS1	0.512821	0.457579	17.3612	4.90249e-56	1.37168e-54	115.65
SUPT3H	-0.667589	2.92426	-17.3612	4.90553e-56	1.37184e-54	115.65
CLDN23	0.608606	0.582971	17.3532	5.39608e-56	1.50826e-54	115.554
Z95115.1	-0.702045	2.88477	-17.3479	5.75563e-56	1.60795e-54	115.49
CD163	2.55216	3.88441	17.3469	5.82231e-56	1.62576e-54	115.479
RNF219-AS1	-1.66264	2.35249	-17.3435	6.06693e-56	1.69321e-54	115.438
PNO1	0.59871	3.7702	17.3426	6.13392e-56	1.71104e-54	115.427
AC004466.1	-0.772353	2.31863	-17.339	6.40024e-56	1.78443e-54	115.384
AL136964.1	-0.622169	0.633853	-17.3382	6.46256e-56	1.8009e-54	115.374
SLC11A1	1.92282	3.53836	17.3368	6.57151e-56	1.83034e-54	115.358
GDPD1	-0.942748	3.62005	-17.3299	7.13686e-56	1.98681e-54	115.275
HORMAD2-AS1	0.933179	0.695274	17.327	7.39822e-56	2.05853e-54	115.24
C1RL-AS1	0.460107	0.370714	17.3231	7.7507e-56	2.15553e-54	115.193
RPL34P18	0.933696	0.854029	17.3189	8.15282e-56	2.26622e-54	115.143
EZH1	-0.712791	4.63976	-17.3173	8.31139e-56	2.30914e-54	115.123
FAM21EP	-0.378089	0.71028	-17.3122	8.82811e-56	2.45147e-54	115.063
OTUD6B-AS1	-0.673606	4.51112	-17.3118	8.87571e-56	2.46345e-54	115.058
AC012213.4	-1.22869	1.15678	-17.3099	9.07988e-56	2.51886e-54	115.035
CKM	0.188918	0.146669	17.3056	9.56216e-56	2.65132e-54	114.983
DUSP23	1.05681	4.13563	17.2973	1.05641e-55	2.92768e-54	114.884
[truncated: 53,400 more rows]

## Sheet: CGGA
Gene	logFC	AveExpr	t	P.Value	adj.P.Val	B
SRPX2	2.86595	2.51257	23.3684	6.28581e-71	1.25852e-66	150.941
CLIC1	2.48684	6.39961	23.3105	1.03471e-70	1.25852e-66	150.446
ANXA2	3.13588	6.94541	22.6912	2.17336e-68	1.42044e-64	145.135
SERPINH1	2.74042	5.54151	22.6829	2.33567e-68	1.42044e-64	145.064
MIR4435-1HG	2.96008	4.1957	22.5614	6.69901e-68	3.2592e-64	144.017
TIMP1	4.45593	6.78878	22.4783	1.37733e-67	5.40155e-64	143.301
TAGLN2	2.52788	6.92494	22.4644	1.55434e-67	5.40155e-64	143.181
EMILIN1	2.29778	4.16688	22.3128	5.80692e-67	1.76574e-63	141.872
CD151	1.63253	6.72605	22.2052	1.48169e-66	4.00484e-63	140.941
MSN	2.19239	6.42537	22.1254	2.96813e-66	7.22027e-63	140.251
TNFRSF12A	3.13978	4.63665	22.0785	4.46775e-66	9.88022e-63	139.845
FAM20C	2.20766	5.5534	21.9505	1.36413e-65	2.76532e-62	138.736
TUBA1C	2.52453	5.44813	21.8567	3.09582e-65	5.793e-62	137.922
LINC00152	2.90282	4.00765	21.6137	2.59475e-64	4.50857e-61	135.81
ITGA5	2.35382	4.12569	21.6016	2.88493e-64	4.67859e-61	135.705
COL5A2	2.84233	3.71114	21.5487	4.5832e-64	6.96818e-61	135.245
MRC2	2.42805	5.07526	21.4821	8.21744e-64	1.17587e-60	134.665
CHPF2	1.3485	4.34609	21.4694	9.1842e-64	1.20203e-60	134.554
LAMC1	2.19568	4.59719	21.4669	9.38856e-64	1.20203e-60	134.532
CCDC109B	2.10692	3.28043	21.4596	1.00132e-63	1.21791e-60	134.468
ZYX	1.62217	6.77878	21.4188	1.432e-63	1.6588e-60	134.113
JPH3	-2.82385	3.40436	-21.3215	3.36254e-63	3.71806e-60	133.265
NNMT	4.19712	4.26003	21.1568	1.42898e-62	1.51098e-59	131.827
EMP3	3.30152	4.9936	21.152	1.49073e-62	1.51098e-59	131.785
FLNA	2.10689	7.38895	21.103	2.29298e-62	2.23117e-59	131.357
IQGAP1	1.67447	5.44298	21.0845	2.69952e-62	2.52572e-59	131.195
OSMR	2.17702	3.30605	20.9687	7.48127e-62	6.74035e-59	130.182
GPX8	2.51492	2.25056	20.916	1.18954e-61	1.03346e-58	129.722
STEAP3	2.58325	3.32596	20.8726	1.74368e-61	1.46265e-58	129.342
MAP2K3	1.3919	3.82685	20.7952	3.44997e-61	2.79747e-58	128.664
ENHO	-2.61386	6.19361	-20.7561	4.86855e-61	3.8204e-58	128.321
PLOD1	1.60492	5.87141	20.6463	1.28355e-60	9.5923e-58	127.358
TNFRSF1A	1.83645	5.97008	20.6447	1.30127e-60	9.5923e-58	127.345
ADAM12	2.31444	2.12098	20.5979	1.96725e-60	1.40751e-57	126.934
FN1	2.81545	7.79883	20.5794	2.31679e-60	1.61023e-57	126.771
FAM129A	1.94207	2.79371	20.3772	1.38251e-59	9.3419e-57	124.996
SYDE1	1.3633	3.73844	20.351	1.74448e-59	1.14692e-56	124.765
PLAUR	2.58258	3.71449	20.319	2.31498e-59	1.48195e-56	124.484
SHC1	1.63911	5.39895	20.2944	2.87685e-59	1.79442e-56	124.268
CHI3L1	5.77684	7.18637	20.2253	5.3025e-59	3.22472e-56	123.66
IGFBP2	3.91123	6.60123	20.1892	7.30268e-59	4.3328e-56	123.342
SNAP91	-2.80217	3.91824	-20.1839	7.65071e-59	4.43122e-56	123.296
ECE1	1.48475	5.06708	20.1195	1.35361e-58	7.65764e-56	122.729
CALD1	1.67844	6.29116	20.0677	2.14151e-58	1.18397e-55	122.273
FAM114A1	1.72201	3.65948	20.0264	3.08982e-58	1.67029e-55	121.909
LDHA	2.09631	7.63786	19.9437	6.42718e-58	3.39886e-55	121.181
MYL12A	1.78778	6.52152	19.931	7.19492e-58	3.72391e-55	121.069
CLCF1	2.23996	1.82236	19.9142	8.3538e-58	4.14727e-55	120.921
CD63	1.39255	9.62931	19.9142	8.35386e-58	4.14727e-55	120.921
SLC16A3	2.20644	4.34654	19.8916	1.02035e-57	4.96422e-55	120.722
RUNDC3A	-2.39445	5.78029	-19.8025	2.24965e-57	1.07304e-54	119.936
MMP14	2.51563	5.36449	19.7619	3.22765e-57	1.50992e-54	119.577
FNDC3B	1.47879	3.67757	19.7536	3.47295e-57	1.59402e-54	119.505
AC010441.1	1.97873	4.17465	19.7285	4.33901e-57	1.93295e-54	119.283
VASP	1.47114	4.75246	19.7277	4.37031e-57	1.93295e-54	119.276
CASP4	1.98578	3.9516	19.7082	5.19876e-57	2.25831e-54	119.104
SPATS2L	1.29652	5.86022	19.6886	6.18417e-57	2.63923e-54	118.931
PLAU	2.75933	3.42191	19.6276	1.06339e-56	4.46e-54	118.392
CD276	1.72986	5.81778	19.6105	1.23792e-56	5.104e-54	118.241
METTL7B	3.12971	3.99939	19.6012	1.34483e-56	5.45239e-54	118.159
S100A4	2.68931	4.47368	19.5188	2.79559e-56	1.11485e-53	117.432
PLP2	2.44546	4.59745	19.4992	3.3296e-56	1.30638e-53	117.258
RUNX1	1.98208	2.84113	19.4904	3.59983e-56	1.38999e-53	117.18
STK40	1.33068	4.61155	19.4847	3.78689e-56	1.43937e-53	117.13
CALU	1.68475	6.17938	19.4438	5.44637e-56	2.03828e-53	116.769
SERPINE1	3.40288	4.21714	19.3973	8.23594e-56	3.03557e-53	116.358
FHL3	1.28838	4.25677	19.3562	1.1872e-55	4.31043e-53	115.995
EHD2	1.61973	4.34427	19.3487	1.26909e-55	4.53999e-53	115.928
COL4A2	3.21932	5.464	19.3147	1.71773e-55	6.05589e-53	115.627
BCL3	2.02495	3.29986	19.2962	2.02437e-55	7.03497e-53	115.464
PDPN	3.43383	4.7139	19.2841	2.25553e-55	7.72791e-53	115.357
CLEC5A	2.32266	1.69432	19.269	2.57986e-55	8.71633e-53	115.223
PDIA4	1.53136	5.98576	19.2526	2.98402e-55	9.94374e-53	115.079
TNC	2.56086	6.07923	19.1975	4.87303e-55	1.59795e-52	114.591
RBMS1	1.52383	3.92632	19.1963	4.92668e-55	1.59795e-52	114.58
MGAT4B	0.925645	6.01289	19.1687	6.29703e-55	2.01555e-52	114.336
GDF15	2.60095	2.45756	19.1379	8.28392e-55	2.61707e-52	114.064
RIPK1	0.969965	3.71487	19.0894	1.27652e-54	3.9811e-52	113.634
ENG	1.52733	5.16303	19.0712	1.50098e-54	4.62186e-52	113.473
S100A11	2.37353	7.27314	19.0607	1.648e-54	5.01116e-52	113.38
SPOCD1	3.54079	3.79547	19.0561	1.71614e-54	5.15392e-52	113.34
ANXA1	3.26504	6.26868	19.0404	1.97422e-54	5.85671e-52	113.201
FKBP9	1.93994	5.19528	19.0032	2.74957e-54	8.05855e-52	112.871
SP140L	1.47856	2.60581	18.9437	4.67064e-54	1.3526e-51	112.345
SERP2	-1.49206	4.62534	-18.9132	6.13058e-54	1.7545e-51	112.074
COL5A1	2.86964	2.89787	18.9062	6.5268e-54	1.84617e-51	112.012
NAMPTL	2.0367	2.30129	18.8603	9.8251e-54	2.74719e-51	111.606
P4HB	1.35409	8.02594	18.8425	1.15095e-53	3.18159e-51	111.448
PTRF	1.98912	5.05001	18.8281	1.30924e-53	3.57849e-51	111.32
COL8A1	2.81811	2.03156	18.8022	1.64839e-53	4.43032e-51	111.091
PHACTR3	-2.25635	4.66164	-18.8016	1.65732e-53	4.43032e-51	111.086
STC1	2.1931	1.65608	18.7846	1.92919e-53	5.10102e-51	110.935
SOCS3	3.16881	3.92611	18.7734	2.13277e-53	5.57869e-51	110.835
DUSP26	-2.21777	4.09244	-18.6883	4.5528e-53	1.17821e-50	110.082
SDF4	0.973104	6.64141	18.657	6.01672e-53	1.54066e-50	109.805
GALNT2	1.0769	5.4581	18.6504	6.38398e-53	1.61768e-50	109.746
COL6A2	3.20386	5.10108	18.6446	6.72217e-53	1.68581e-50	109.694
MYH9	1.26231	6.01125	18.6378	7.14472e-53	1.77349e-50	109.634
TEAD3	1.58448	2.17026	18.6073	9.37572e-53	2.30378e-50	109.364
CTSA	1.032	6.60379	18.6054	9.53412e-53	2.31927e-50	109.347
TPM4	1.54091	7.43194	18.5947	1.04941e-52	2.49901e-50	109.252
C1RL	1.86899	3.48012	18.5944	1.05156e-52	2.49901e-50	109.25
NAMPT	2.40769	6.20778	18.5938	1.05812e-52	2.49901e-50	109.243
COL4A1	3.42771	5.26801	18.5871	1.12307e-52	2.60784e-50	109.184
TNFAIP6	2.18523	2.20628	18.5868	1.12564e-52	2.60784e-50	109.182
SEC24D	1.45925	3.40742	18.5716	1.28962e-52	2.95956e-50	109.047
SP100	1.65805	4.41358	18.5629	1.39391e-52	3.169e-50	108.97
PPIC	1.71188	3.34466	18.5569	1.47035e-52	3.31183e-50	108.916
ACTN1	2.21471	5.84904	18.5457	1.62389e-52	3.6241e-50	108.818
ISG20	1.88886	2.99391	18.5393	1.71978e-52	3.80321e-50	108.761
C1R	2.60079	6.88619	18.5277	1.90775e-52	4.16822e-50	108.658
CD248	2.60952	3.12693	18.527	1.9191e-52	4.16822e-50	108.652
IFNGR2	1.16175	5.63662	18.524	1.97097e-52	4.243e-50	108.625
LOXL2	2.33708	3.59426	18.5074	2.28577e-52	4.87751e-50	108.478
PLEK2	1.3517	1.25291	18.5035	2.3669e-52	5.00672e-50	108.443
VMP1	1.41135	6.14976	18.4851	2.78919e-52	5.81906e-50	108.28
ANXA5	1.36776	8.14294	18.4847	2.79877e-52	5.81906e-50	108.277
VSTM2B	-2.35988	3.17265	-18.4585	3.53632e-52	7.29022e-50	108.044
SBNO2	1.3519	3.98409	18.399	6.01211e-52	1.229e-49	107.517
WDR1	1.00644	7.03122	18.3948	6.24115e-52	1.26519e-49	107.48
ELFN2	-2.38514	2.87621	-18.3878	6.64544e-52	1.33601e-49	107.417
POSTN	4.21193	2.57188	18.3737	7.53662e-52	1.50275e-49	107.292
CALR	1.10761	8.87431	18.3639	8.22352e-52	1.62638e-49	107.205
SLC10A3	0.94124	3.24529	18.3228	1.18675e-51	2.32814e-49	106.841
TMED9	0.991222	6.86951	18.3164	1.25733e-51	2.44687e-49	106.783
FSTL1	2.06724	5.5926	18.2812	1.72129e-51	3.32319e-49	106.471
ABCC3	2.93062	2.84117	18.2583	2.11212e-51	4.04563e-49	106.268
KDELR1	1.19278	6.35679	18.2506	2.26177e-51	4.29842e-49	106.2
SAT1	1.53034	8.37132	18.2457	2.36375e-51	4.4574e-49	106.156
CARD16	2.0796	3.76715	18.2395	2.49628e-51	4.67112e-49	106.102
CD58	1.63769	3.39211	18.2386	2.5183e-51	4.67635e-49	106.093
CAST	1.13015	5.59253	18.2298	2.72421e-51	5.02039e-49	106.015
SHISA7	-1.94737	2.50273	-18.2089	3.28209e-51	6.00301e-49	105.83
RP11-524D16__A.3	1.94453	1.56385	18.2013	3.51105e-51	6.37386e-49	105.763
KCNE4	2.02102	2.77953	18.1807	4.21937e-51	7.60299e-49	105.58
COL3A1	3.89849	4.48073	18.1651	4.85038e-51	8.67575e-49	105.442
ATP6V1G2	-2.05066	5.86172	-18.1604	5.0622e-51	8.98855e-49	105.399
LAMB1	2.34374	4.7789	18.1584	5.14883e-51	9.07611e-49	105.382
COLGALT1	1.23272	5.15762	18.1531	5.40183e-51	9.4536e-49	105.335
LMNA	1.34284	6.23117	18.1474	5.68341e-51	9.87533e-49	105.284
HSPA5	1.19888	7.24237	18.1384	6.15735e-51	1.0623e-48	105.204
BACE2	1.71381	3.53917	18.1299	6.64094e-51	1.13766e-48	105.129
VIM	2.60251	10.0138	18.1279	6.76143e-51	1.1502e-48	105.111
RAB34	2.09008	4.5338	18.1206	7.21983e-51	1.21965e-48	105.046
BGN	2.29408	6.14475	18.0941	9.14618e-51	1.53441e-48	104.811
EFEMP2	2.05992	5.15422	18.0625	1.21258e-50	2.02036e-48	104.531
CD93	2.19547	3.40138	18.0543	1.30502e-50	2.15958e-48	104.458
ANXA2P2	1.23279	0.882372	18.0525	1.32594e-50	2.17938e-48	104.442
PDLIM1	2.42005	3.84984	18.0329	1.5793e-50	2.5784e-48	104.268
SLC25A21-AS1	-1.55957	1.81809	-17.9952	2.21188e-50	3.58707e-48	103.933
NSG2	-3.28814	5.10153	-17.9857	2.40698e-50	3.87763e-48	103.849
RTN1	-2.54476	6.82619	-17.9808	2.51544e-50	4.0257e-48	103.806
HTRA3	1.94321	1.7561	17.9788	2.56025e-50	4.07063e-48	103.788
DDOST	0.998672	6.6554	17.9697	2.77793e-50	4.38805e-48	103.707
COL1A2	3.2268	5.32844	17.9636	2.93173e-50	4.60111e-48	103.653
SPRY1	2.05249	4.09689	17.9567	3.1201e-50	4.86536e-48	103.591
ATF5	1.49108	4.41379	17.9473	3.39398e-50	5.25873e-48	103.508
MYO1C	1.12609	3.93542	17.9443	3.48363e-50	5.36347e-48	103.482
PYGL	1.83545	4.43559	17.9317	3.90084e-50	5.96805e-48	103.37
LEPRE1	1.41545	4.20142	17.9309	3.92761e-50	5.97144e-48	103.363
RER1	0.893068	6.22921	17.8992	5.21431e-50	7.87846e-48	103.081
GDAP1L1	-2.52202	4.78001	-17.8728	6.59737e-50	9.90665e-48	102.847
HEXB	1.312	5.87819	17.8549	7.73986e-50	1.15509e-47	102.688
CXXC11	-2.27736	2.32347	-17.8315	9.54285e-50	1.41548e-47	102.48
FOSL1	1.95098	2.01575	17.8134	1.12182e-49	1.6539e-47	102.32
TUBB6	1.99698	5.05284	17.7973	1.29512e-49	1.8979e-47	102.177
ZDHHC22	-2.78912	4.33678	-17.7878	1.40973e-49	2.05348e-47	102.093
TGFBI	2.74139	5.6174	17.786	1.43221e-49	2.07381e-47	102.077
LOX	2.71941	2.26613	17.7733	1.60412e-49	2.30898e-47	101.964
GABRB3	-2.45478	3.33095	-17.7543	1.90158e-49	2.72105e-47	101.795
MYOF	1.60744	3.31229	17.7388	2.18305e-49	3.10555e-47	101.658
ITGB1	1.48044	6.76689	17.7348	2.26403e-49	3.20202e-47	101.622
KDELR3	1.68963	1.84899	17.7133	2.74193e-49	3.8555e-47	101.431
C1orf85	1.28581	4.92982	17.6987	3.12472e-49	4.3685e-47	101.301
NTNG2	-1.42901	3.42072	-17.6866	3.48147e-49	4.83944e-47	101.194
CRTAC1	-2.52844	3.82856	-17.6785	3.74089e-49	5.16013e-47	101.123
TCIRG1	1.61138	4.52098	17.6781	3.7546e-49	5.16013e-47	101.119
RP11-124N14.3	1.57771	1.69117	17.6534	4.68047e-49	6.39646e-47	100.9
PVRL2	1.3758	5.07841	17.6461	4.99811e-49	6.7924e-47	100.835
CSMD3	-1.91772	2.04449	-17.6382	5.36395e-49	7.24907e-47	100.764
ETV6	0.967583	2.93804	17.6353	5.50442e-49	7.39782e-47	100.739
LINC00634	-1.83919	3.82396	-17.6268	5.93678e-49	7.93507e-47	100.663
UPP1	1.92247	4.54187	17.6154	6.57498e-49	8.74005e-47	100.562
PLEKHA4	2.13503	4.49546	17.6071	7.08126e-49	9.36188e-47	100.488
TMEM255B	1.36268	2.44614	17.6026	7.36938e-49	9.69014e-47	100.449
RASL10A	-2.47404	4.03717	-17.5751	9.42439e-49	1.23257e-46	100.204
INA	-3.09199	3.66262	-17.5391	1.29979e-48	1.69084e-46	99.8846
SPAG4	1.72283	1.84577	17.5325	1.37784e-48	1.78284e-46	99.8267
KCNIP3	-2.09416	4.4283	-17.4888	2.03721e-48	2.62207e-46	99.438
NDRG2	-2.24451	9.13688	-17.4823	2.1571e-48	2.76177e-46	99.3811
HDAC7	0.949711	4.54309	17.4799	2.20432e-48	2.80745e-46	99.3596
GUSB	1.10077	5.26765	17.4686	2.43794e-48	3.08882e-46	99.2595
EDEM2	0.895456	4.15555	17.456	2.72849e-48	3.43903e-46	99.1476
PTX3	2.9955	2.67529	17.4133	3.99595e-48	5.0106e-46	98.7684
PDIA3	0.991908	7.66492	17.4101	4.11227e-48	5.13001e-46	98.7398
SLC30A7	1.01292	2.49203	17.3934	4.77521e-48	5.92663e-46	98.5913
MYO1G	1.51883	1.59924	17.389	4.96645e-48	6.13268e-46	98.5523
FBLIM1	2.07816	3.08367	17.3838	5.20026e-48	6.36483e-46	98.5065
ADM	2.48782	3.7613	17.3837	5.20678e-48	6.36483e-46	98.5053
KIAA0040	1.71401	2.93485	17.3827	5.25318e-48	6.38944e-46	98.4965
ITGA3	1.89703	4.2041	17.3748	5.63546e-48	6.82031e-46	98.4267
PFN1	1.0965	8.62299	17.36	6.43333e-48	7.74739e-46	98.2951
SLC39A1	1.02268	6.01708	17.359	6.49066e-48	7.77792e-46	98.2862
CALHM2	1.14578	3.50719	17.3464	7.26134e-48	8.6588e-46	98.1747
LGALS1	2.05903	8.73384	17.3247	8.81699e-48	1.04625e-45	97.9818
PHYHIPL	-2.19819	6.53885	-17.3007	1.09269e-47	1.29033e-45	97.7685
LOXL1	2.35706	2.88925	17.2878	1.22512e-47	1.43972e-45	97.6548
PLXND1	1.44948	5.98562	17.2862	1.24378e-47	1.45462e-45	97.6398
REPS2	-1.74865	2.86101	-17.2827	1.28301e-47	1.49333e-45	97.6089
LGALS3	2.51772	5.84873	17.2558	1.63132e-47	1.88969e-45	97.3702
DNAJB1	1.30228	6.58067	17.2377	1.91647e-47	2.20948e-45	97.2101
EHD4	1.25473	3.44461	17.2216	2.21392e-47	2.54036e-45	97.0667
KDELR2	1.1664	6.03016	17.1936	2.84058e-47	3.24413e-45	96.819
AP000330.8	0.934646	0.694215	17.186	3.04058e-47	3.45631e-45	96.7514
MAP3K7CL	1.83909	2.74387	17.1815	3.16739e-47	3.58372e-45	96.7108
CTB-25B13.12	1.20539	2.93952	17.1655	3.65188e-47	4.11276e-45	96.5693
VEGFA	3.07526	6.64632	17.159	3.86976e-47	4.33806e-45	96.5117
HSPA6	2.31421	2.41841	17.1563	3.96609e-47	4.42564e-45	96.4872
CTSB	1.52021	8.92129	17.1298	5.02226e-47	5.5786e-45	96.2526
RIPPLY2	-1.87083	3.05481	-17.1225	5.35993e-47	5.92663e-45	96.1879
MTMR7	-1.53404	2.43678	-17.1121	5.8815e-47	6.47391e-45	96.0956
OLFML2A	1.64896	2.30008	17.1093	6.02937e-47	6.60677e-45	96.0709
AK2	0.991631	6.3481	17.0768	8.05914e-47	8.79133e-45	95.7825
PLOD3	1.22725	5.57621	17.0745	8.23142e-47	8.93918e-45	95.7615
RGS16	2.0301	3.27613	17.0405	1.11434e-46	1.20477e-44	95.4605
ITPKC	1.35945	3.61223	17.0272	1.25455e-46	1.35036e-44	95.3427
LATS2	1.19243	2.11886	16.9902	1.74546e-46	1.87049e-44	95.0145
MMD2	-2.45522	3.18697	-16.9896	1.75533e-46	1.87282e-44	95.0089
COL1A1	3.6545	4.54919	16.9883	1.7751e-46	1.88564e-44	94.9977
GNAL	-1.85996	2.74885	-16.9776	1.954e-46	2.06665e-44	94.9023
YIPF1	0.817466	4.37114	16.9691	2.10758e-46	2.21076e-44	94.8271
ARSJ	1.70403	1.95296	16.9691	2.10843e-46	2.21076e-44	94.8267
VKORC1	1.05059	6.09398	16.9674	2.1391e-46	2.22382e-44	94.8123
KCNIP2	-2.67296	4.02754	-16.9674	2.13917e-46	2.22382e-44	94.8123
FAM57B	-2.01788	3.70191	-16.9654	2.17837e-46	2.25493e-44	94.7943
GRN	1.22895	6.96101	16.9377	2.79016e-46	2.87599e-44	94.5482
SERPINB8	1.38662	3.1928	16.9149	3.41969e-46	3.51002e-44	94.346
DPP10	-2.18177	3.06609	-16.9128	3.48337e-46	3.56035e-44	94.3277
RDH10	2.11322	4.09132	16.9097	3.58107e-46	3.6449e-44	94.3002
KCTD4	-1.70996	1.87644	-16.9042	3.76054e-46	3.81162e-44	94.2516
NAP1L3	-1.53559	5.10297	-16.9025	3.81948e-46	3.8553e-44	94.2361
EVC2	1.04329	0.902035	16.9016	3.84826e-46	3.8683e-44	94.2287
SUSD2	1.53001	1.95636	16.8776	4.76639e-46	4.77149e-44	94.016
ARPP21	-2.10856	3.82509	-16.8756	4.85354e-46	4.83882e-44	93.998
IFI30	2.57963	5.87428	16.8607	5.54644e-46	5.50704e-44	93.8654
2021-09-03	-1.89459	6.1325	-16.8506	6.06719e-46	5.99961e-44	93.7762
SEC61A1	0.998024	6.96465	16.8445	6.40456e-46	6.30758e-44	93.7224
IKBIP	1.37222	3.33654	16.8385	6.7604e-46	6.63119e-44	93.6687
ELF4	1.21513	1.80922	16.838	6.78767e-46	6.6312e-44	93.6647
TMSB10	1.65775	10.4864	16.8371	6.84544e-46	6.66088e-44	93.6562
YBX3	1.61713	5.83442	16.8223	7.8103e-46	7.56946e-44	93.5252
SERTAD1	1.25669	3.08473	16.8086	8.82235e-46	8.51637e-44	93.4041
PTGFRN	1.60919	4.38177	16.7985	9.65446e-46	9.28278e-44	93.3145
PLAT	2.23133	4.17809	16.7947	9.9916e-46	9.56912e-44	93.2804
TMEM8A	0.87859	5.09684	16.7914	1.02855e-45	9.81194e-44	93.2516
PDLIM4	2.81503	3.95139	16.7828	1.11089e-45	1.05561e-43	93.175
FAM46A	1.48636	2.585	16.7793	1.14601e-45	1.08474e-43	93.1441
HSPG2	2.18925	3.9226	16.7729	1.21369e-45	1.14435e-43	93.0871
HSPA7	2.48581	2.64269	16.7719	1.22375e-45	1.14938e-43	93.0789
HSPB1	1.76765	7.80601	16.7637	1.3171e-45	1.2323e-43	93.0058
SRPR	0.82691	5.39796	16.7627	1.32877e-45	1.23487e-43	92.997
APOBEC3C	1.56603	3.27514	16.7626	1.33e-45	1.23487e-43	92.9961
FMOD	2.447	2.62025	16.7554	1.41876e-45	1.31227e-43	92.9319
CASP8	1.2406	2.7662	16.752	1.4619e-45	1.34705e-43	92.9021
AC147651.4	1.25484	1.31664	16.7515	1.46898e-45	1.34847e-43	92.8973
RHOC	1.31513	8.0458	16.7503	1.48407e-45	1.3572e-43	92.8872
RP5-1119A7.17	-2.38987	2.06956	-16.7488	1.50465e-45	1.37086e-43	92.8735
GABBR1	-1.77028	6.77645	-16.7301	1.7771e-45	1.61305e-43	92.7081
PLK3	1.38356	3.75536	16.7214	1.92109e-45	1.73727e-43	92.6307
FAM109B	1.21341	1.85412	16.7153	2.02838e-45	1.82749e-43	92.5766
CDHR1	-2.00302	2.91567	-16.6993	2.33856e-45	2.09918e-43	92.4352
SSR3	0.872783	6.23121	16.6892	2.55938e-45	2.28895e-43	92.3455
KCNB1	-1.77118	2.67219	-16.6811	2.7517e-45	2.45194e-43	92.2735
WIPI1	1.20326	4.18732	16.649	3.66116e-45	3.25041e-43	91.9897
TREM1	2.74689	2.38785	16.6429	3.86627e-45	3.42003e-43	91.9355
IFITM3	1.96902	8.00476	16.6425	3.88179e-45	3.42132e-43	91.9316
PDZD4	-1.69778	6.32709	-16.6254	4.52022e-45	3.96963e-43	91.7802
SHISA5	0.871695	6.59715	16.6216	4.67644e-45	4.09205e-43	91.7465
RP11-57H14.4	-0.764349	2.38634	-16.6206	4.71868e-45	4.11421e-43	91.7375
OMG	-2.3221	5.16124	-16.6198	4.74919e-45	4.12603e-43	91.7311
CD97	1.53876	3.87671	16.6157	4.92865e-45	4.26671e-43	91.6943
SH3GL2	-2.64877	4.37242	-16.6142	4.99644e-45	4.31005e-43	91.6807
CASP7	1.14848	3.15197	16.6015	5.59308e-45	4.80768e-43	91.5686
PARVB	1.28656	3.77394	16.5982	5.75831e-45	4.93227e-43	91.5396
LAMB2	1.46572	7.06725	16.5967	5.83741e-45	4.98248e-43	91.5261
SLITRK1	-1.83619	2.34362	-16.5962	5.8631e-45	4.98691e-43	91.5217
LCTL	1.3833	1.57589	16.589	6.25318e-45	5.30017e-43	91.4577
G0S2	2.72666	2.20345	16.5806	6.73834e-45	5.69156e-43	91.3834
ELK3	1.25698	3.73891	16.5772	6.9436e-45	5.84463e-43	91.3536
NMI	1.34373	3.29906	16.5743	7.12728e-45	5.97856e-43	91.3277
TAGLN	2.37853	6.67937	16.5646	7.77086e-45	6.49601e-43	91.2417
FCGR2B	2.50371	2.71173	16.5512	8.75797e-45	7.29611e-43	91.1229
DPYD	1.8389	3.0718	16.5203	1.15306e-44	9.57315e-43	90.8495
NTAN1	0.90718	4.68797	16.5123	1.23787e-44	1.02423e-42	90.779
IBSP	2.99249	1.93764	16.5033	1.34185e-44	1.1065e-42	90.6988
PRSS23	2.01022	4.99485	16.4948	1.44739e-44	1.1895e-42	90.6236
TXLNA	1.05051	4.51484	16.4927	1.47535e-44	1.2084e-42	90.6046
CASKIN1	-1.87666	3.55414	-16.4786	1.67185e-44	1.36295e-42	90.4803
RP11-74E22.4	-1.25314	1.06795	-16.4784	1.67525e-44	1.36295e-42	90.4783
AC093673.5	1.30708	3.49217	16.4747	1.73188e-44	1.40433e-42	90.4452
SERPING1	2.21964	6.27222	16.4625	1.92969e-44	1.55953e-42	90.3378
EVA1B	1.45475	4.08333	16.4592	1.9884e-44	1.60165e-42	90.308
NALCN	-1.66381	3.11	-16.4551	2.06067e-44	1.65438e-42	90.2725
REXO2	1.05303	5.45239	16.4518	2.12321e-44	1.69899e-42	90.2428
TWF2	0.893807	5.0579	16.4345	2.47723e-44	1.97577e-42	90.0895
THRA	-1.3518	7.11613	-16.4333	2.50241e-44	1.98934e-42	90.0795
RRBP1	1.1277	5.44905	16.4297	2.58438e-44	2.0478e-42	90.0474
PTPN12	0.953894	5.64992	16.4277	2.63115e-44	2.0781e-42	90.0296
SH3GLB1	1.03477	5.55286	16.3936	3.56566e-44	2.80706e-42	89.7276
PLOD2	1.68345	4.7594	16.392	3.61728e-44	2.83852e-42	89.7133
PLSCR1	1.60292	5.13555	16.3757	4.1805e-44	3.26993e-42	89.5695
MVP	1.298	5.33256	16.3742	4.23574e-44	3.30252e-42	89.5564
SH2B3	1.0943	3.59288	16.3711	4.35401e-44	3.38389e-42	89.529
SHANK2	-1.83371	2.50541	-16.3675	4.49972e-44	3.486e-42	89.4963
RRAS	1.28147	4.66711	16.3631	4.67599e-44	3.61105e-42	89.4581
FAM171A1	-1.20235	5.19955	-16.3627	4.69624e-44	3.61522e-42	89.4538
FES	1.21756	3.1235	16.3488	5.31163e-44	4.07605e-42	89.3315
ARPC1B	1.51226	6.24659	16.3436	5.56616e-44	4.25794e-42	89.2849
RAB27A	1.21436	2.74525	16.3342	6.05174e-44	4.61488e-42	89.2018
MIR22HG	1.37793	3.70301	16.3329	6.12053e-44	4.65275e-42	89.1906
GNAO1	-1.65084	5.97528	-16.3255	6.54011e-44	4.95622e-42	89.1247
FOSL2	1.67341	4.26977	16.3062	7.76384e-44	5.86532e-42	88.9542
CSTA	1.78564	1.97948	16.3023	8.03629e-44	6.05235e-42	88.9199
DSCAML1	-1.90862	2.8905	-16.2926	8.76005e-44	6.57707e-42	88.8342
MMP9	3.57259	2.705	16.2915	8.84944e-44	6.62374e-42	88.8242
FCGR2C	2.50535	2.93776	16.2791	9.88247e-44	7.37427e-42	88.7144
PDIA5	1.55113	2.98204	16.2717	1.05537e-43	7.85109e-42	88.6491
PMM2	1.03824	3.53308	16.2664	1.106e-43	8.20259e-42	88.6026
IGFBP3	3.09294	5.41444	16.2608	1.16245e-43	8.59508e-42	88.5531
LMAN2	0.935426	6.56941	16.2602	1.16937e-43	8.62e-42	88.5472
SCG3	-2.54031	6.56626	-16.2587	1.18504e-43	8.70911e-42	88.534
ANGPT2	2.15312	3.17966	16.2512	1.26631e-43	9.27838e-42	88.468
ARHGAP18	1.36375	3.00099	16.2487	1.29485e-43	9.45905e-42	88.4459
TMSB4X	1.30509	11.9044	16.2452	1.33606e-43	9.73084e-42	88.4147
TMEM109	0.889258	5.08185	16.2434	1.35805e-43	9.8615e-42	88.3985
AMER2	-1.99579	4.56074	-16.2393	1.40751e-43	1.01902e-41	88.363
ATP8A1	-1.89514	3.88922	-16.2376	1.42932e-43	1.03174e-41	88.3477
TNFRSF14	1.38487	4.23279	16.2269	1.57161e-43	1.13109e-41	88.2534
CNTNAP2	-1.9929	2.77148	-16.2235	1.62056e-43	1.16288e-41	88.2229
MIR219-2	-2.2804	3.0582	-16.2199	1.67391e-43	1.19764e-41	88.1907
NDUFA4L2	1.75494	5.09748	16.2061	1.89209e-43	1.34976e-41	88.0689
BCL2L12	1.38056	2.97528	16.2044	1.92133e-43	1.36662e-41	88.0537
PDLIM7	1.50063	5.31728	16.192	2.14521e-43	1.52141e-41	87.9442
CD44	2.3463	6.72326	16.1798	2.39033e-43	1.69033e-41	87.8366
GABRG1	-2.16678	1.95556	-16.1743	2.51131e-43	1.77073e-41	87.7876
ZNF217	1.17751	2.79245	16.1582	2.89694e-43	2.03674e-41	87.6456
SLC43A3	1.79242	3.81242	16.1577	2.90918e-43	2.03945e-41	87.6414
RP11-143K11.1	-1.85968	2.22421	-16.1407	3.38458e-43	2.3659e-41	87.491
PPP1R3B	1.15983	2.2811	16.1404	3.39449e-43	2.36603e-41	87.4881
SGSM1	-1.44193	1.8452	-16.1284	3.77749e-43	2.62546e-41	87.3818
EFNB2	1.50285	3.46611	16.1266	3.83794e-43	2.65988e-41	87.3661
ARAP3	1.64749	3.0733	16.1219	4.00122e-43	2.76516e-41	87.3247
LINC00641	-1.21714	3.91874	-16.121	4.03178e-43	2.77839e-41	87.3171
TMEM71	1.45159	1.7781	16.1178	4.14921e-43	2.85123e-41	87.2886
VASN	1.97001	2.52598	16.1074	4.55149e-43	3.11886e-41	87.1966
COL6A1	1.7932	6.68075	16.1003	4.84924e-43	3.31356e-41	87.1336
PPP1R18	1.21858	5.49176	16.0934	5.1572e-43	3.51412e-41	87.0724
AC005789.11	1.43286	2.13005	16.0873	5.44035e-43	3.6967e-41	87.0193
SLC9A1	1.07564	3.62939	16.0734	6.1584e-43	4.17296e-41	86.8961
THBD	1.85932	2.08301	16.0707	6.30979e-43	4.26367e-41	86.872
MIR155HG	1.02699	0.881296	16.0551	7.24937e-43	4.88499e-41	86.734
LIF	2.32473	1.95748	16.0389	8.37208e-43	5.62595e-41	86.5909
DTX2	0.949281	3.22738	16.0353	8.63728e-43	5.78817e-41	86.5599
CAPZA1	0.993623	5.44575	16.0311	8.97136e-43	5.99553e-41	86.5222
BRSK2	-1.80337	4.39204	-16.0228	9.65336e-43	6.43363e-41	86.4494
SPON2	2.24595	3.37996	16.0047	1.13433e-42	7.53924e-41	86.2891
FCGBP	2.57354	3.4899	15.9978	1.2058e-42	7.99244e-41	86.2284
PWAR6	-1.62507	3.44731	-15.9972	1.21246e-42	8.01478e-41	86.2229
FURIN	0.955009	4.58788	15.991	1.28098e-42	8.44473e-41	86.1683
PCOLCE	2.10072	4.55925	15.9755	1.46976e-42	9.6631e-41	86.0316
PIGT	0.919684	5.96122	15.9719	1.51789e-42	9.95258e-41	85.9996
MSR1	2.19886	4.24037	15.9668	1.58835e-42	1.03866e-40	85.9545
TMEM214	0.73968	5.0559	15.9581	1.71638e-42	1.11937e-40	85.8775
PVT1	1.7963	2.5287	15.9572	1.73016e-42	1.12535e-40	85.8695
TGFB2	2.21511	4.09364	15.9482	1.87303e-42	1.21503e-40	85.7907
HSD3B7	1.22839	2.88676	15.9446	1.93409e-42	1.25129e-40	85.7588
MYL9	1.82448	5.40469	15.9442	1.9415e-42	1.25275e-40	85.755
CSDC2	-2.29233	3.64855	-15.9403	2.00957e-42	1.29325e-40	85.7208
FAM20A	2.05701	2.5549	15.9388	2.03709e-42	1.3075e-40	85.7073
JPH4	-2.16885	4.44899	-15.9058	2.7305e-42	1.74795e-40	85.4161
NOX4	1.49264	1.77204	15.8907	3.12137e-42	1.99292e-40	85.2832
MICALL2	1.54972	4.80748	15.8849	3.2881e-42	2.09388e-40	85.2315
SLC2A10	1.47637	2.56016	15.8816	3.38619e-42	2.15072e-40	85.2022
SQRDL	1.42433	3.44391	15.8791	3.45979e-42	2.19174e-40	85.1809
GLUD1	-1.338	7.38464	-15.8715	3.70324e-42	2.33987e-40	85.1133
ESYT1	0.86731	4.66942	15.8625	4.01007e-42	2.52717e-40	85.0342
DPY19L1	1.25275	4.76792	15.8496	4.49729e-42	2.8269e-40	84.9202
RHOJ	1.46313	3.61878	15.8448	4.69247e-42	2.94198e-40	84.878
MMP19	2.08583	2.09124	15.8408	4.86256e-42	3.04079e-40	84.8426
LUM	2.8869	3.59592	15.8317	5.2703e-42	3.28732e-40	84.7626
SLC1A6	-1.87281	1.88935	-15.828	5.44771e-42	3.38928e-40	84.7297
GBP1	2.13133	4.46686	15.8174	5.98378e-42	3.70873e-40	84.6364
PSD	-1.99462	4.92661	-15.8173	5.99165e-42	3.70873e-40	84.6351
DAP	0.828756	5.90584	15.8063	6.60614e-42	4.0787e-40	84.5381
LINC00844	-2.7013	5.82729	-15.7998	6.9975e-42	4.3094e-40	84.4809
EMP1	2.15467	5.62538	15.7939	7.37405e-42	4.52982e-40	84.4288
DUSP6	1.67498	5.19048	15.7835	8.08977e-42	4.95697e-40	84.3368
MYD88	1.33447	4.00249	15.7761	8.6363e-42	5.27856e-40	84.2718
ACTB	1.02177	11.6464	15.7742	8.77945e-42	5.3526e-40	84.2555
ARID5A	1.26168	4.54076	15.768	9.28227e-42	5.64501e-40	84.2001
TGIF1	1.55846	4.67668	15.7667	9.38849e-42	5.69537e-40	84.1888
GNS	1.15458	5.41608	15.7616	9.81933e-42	5.94192e-40	84.1442
RELB	1.25355	3.0798	15.7603	9.93435e-42	5.9966e-40	84.1327
UNC5A	-1.93628	2.74365	-15.7494	1.09477e-41	6.59194e-40	84.0361
CBLN1	-1.74062	2.09952	-15.748	1.10808e-41	6.65558e-40	84.0241
FKBP11	1.14739	3.37614	15.7283	1.32008e-41	7.90944e-40	83.8502
RNASE2	2.08046	2.46745	15.7254	1.35391e-41	8.09218e-40	83.825
MCAM	1.64988	5.55216	15.724	1.37075e-41	8.17277e-40	83.8127
MPZL2	1.46151	1.63802	15.7163	1.46816e-41	8.73215e-40	83.7445
EMILIN2	1.75214	2.7448	15.7062	1.60506e-41	9.52308e-40	83.6559
RCN3	1.58735	3.72899	15.7045	1.63024e-41	9.64896e-40	83.6405
FAAH	-1.37796	3.66131	-15.7014	1.67576e-41	9.89431e-40	83.6131
CPEB3	-1.05981	2.04579	-15.6951	1.77148e-41	1.04342e-39	83.5579
TRIP6	1.47823	5.43342	15.6947	1.77736e-41	1.04435e-39	83.5546
GNG5	1.34547	6.60153	15.694	1.7884e-41	1.0483e-39	83.5484
ZDHHC12	1.30562	3.66688	15.6914	1.83105e-41	1.07072e-39	83.525
C19orf10	0.88141	6.31572	15.6826	1.97942e-41	1.15471e-39	83.4476
TXNDC5	1.08995	5.39567	15.6817	1.99531e-41	1.16119e-39	83.4397
MYL6	0.981783	10.1723	15.6811	2.00588e-41	1.16456e-39	83.4344
ECM1	1.34431	3.5153	15.6688	2.2361e-41	1.29513e-39	83.3264
GSTK1	0.881792	6.70863	15.6637	2.33927e-41	1.35167e-39	83.2816
PLS3	1.36386	5.58349	15.6581	2.45848e-41	1.41718e-39	83.2322
TYMP	2.25994	4.51813	15.6534	2.5645e-41	1.4748e-39	83.1903
KANK2	1.30479	4.7525	15.6524	2.58696e-41	1.48421e-39	83.1816
CHGB	-2.53814	4.51633	-15.6423	2.82977e-41	1.61969e-39	83.0925
GLB1	0.876657	4.60365	15.6394	2.90317e-41	1.65781e-39	83.067
BAI3	-1.53473	4.10394	-15.6282	3.20529e-41	1.82604e-39	82.9686
ST8SIA4	1.1239	2.27482	15.6215	3.40332e-41	1.93433e-39	82.9091
RAP2B	0.879602	3.2666	15.6147	3.61301e-41	2.04872e-39	82.8496
PHLDA2	1.72056	1.6987	15.5724	5.2583e-41	2.97473e-39	82.4767
LGALS3BP	1.24857	7.27792	15.5707	5.33376e-41	3.01042e-39	82.4626
SH2D4A	1.48936	1.38103	15.5662	5.55323e-41	3.12703e-39	82.4225
BCAT1	1.9469	3.34564	15.5658	5.57046e-41	3.12949e-39	82.4194
SCRT1	-2.22911	2.3785	-15.5641	5.65615e-41	3.17031e-39	82.4043
POLR2L	0.896188	6.53818	15.5638	5.6746e-41	3.17334e-39	82.401
NRXN1	-2.0377	4.94256	-15.5583	5.954e-41	3.32195e-39	82.3533
BCL10	0.744914	2.76157	15.5579	5.97561e-41	3.32638e-39	82.3497
LTBR	1.43533	3.89577	15.5548	6.14167e-41	3.41101e-39	82.3224
ARL4C	1.71542	4.67349	15.5512	6.34324e-41	3.51494e-39	82.2903
RCAN1	1.72531	6.52907	15.5376	7.15492e-41	3.95569e-39	82.1707
PDIA6	0.993256	6.86046	15.5307	7.60509e-41	4.19504e-39	82.1101
SLC25A24	1.3207	2.51163	15.5227	8.16085e-41	4.49142e-39	82.04
MAPK8IP2	-1.7637	4.72343	-15.5183	8.48967e-41	4.66184e-39	82.0007
KLHL32	-1.74781	3.08021	-15.5078	9.31098e-41	5.10133e-39	81.909
C1QTNF6	1.353	2.89061	15.504	9.63429e-41	5.2666e-39	81.875
FCGR2A	1.88768	4.99605	15.5001	9.96849e-41	5.43707e-39	81.8412
AKAP2	1.22247	3.81076	15.4937	1.05528e-40	5.74291e-39	81.7845
LINC00672	-1.7349	2.94659	-15.4906	1.0843e-40	5.88766e-39	81.7576
TOR4A	0.976016	1.92935	15.4856	1.1337e-40	6.14216e-39	81.7133
RP13-514E23.1	-1.34231	2.32602	-15.4792	1.20001e-40	6.48696e-39	81.6568
UNC80	-1.3508	2.53685	-15.4774	1.21926e-40	6.57644e-39	81.641
TRIM38	1.14047	2.28021	15.4743	1.25317e-40	6.74436e-39	81.6138
RP11-1055B8.3	-1.94155	2.46378	-15.473	1.2671e-40	6.80432e-39	81.6028
ALOX5AP	2.17525	5.39675	15.4686	1.31754e-40	7.05956e-39	81.564
CKAP4	1.03466	5.02345	15.4607	1.41386e-40	7.55905e-39	81.4939
CPLX1	-2.28488	4.12246	-15.4573	1.45608e-40	7.76768e-39	81.4646
MXRA5	1.85069	1.82899	15.4563	1.47008e-40	7.82519e-39	81.4551
PPP1R15A	1.33497	4.87819	15.4478	1.58481e-40	8.4175e-39	81.3805
VAV3	1.43966	1.79708	15.4432	1.64974e-40	8.74326e-39	81.3406
REEP4	1.06301	3.74111	15.4392	1.70948e-40	9.04015e-39	81.3052
NEK6	1.33052	5.37156	15.4273	1.90017e-40	1.00268e-38	81.2001
RAB32	1.54745	3.46486	15.4223	1.9853e-40	1.04513e-38	81.1566
FLRT1	-1.62998	2.87295	-15.4221	1.98921e-40	1.04513e-38	81.1546
GALM	1.09662	2.83829	15.4206	2.01513e-40	1.05647e-38	81.1418
CD163	2.83715	4.77063	15.4132	2.15264e-40	1.12613e-38	81.0762
HFE	1.2222	2.11097	15.4112	2.1896e-40	1.14301e-38	81.0593
SLCO1A2	-2.20571	3.0448	-15.4105	2.20476e-40	1.14846e-38	81.0524
SCN3B	-2.30462	3.45474	-15.405	2.3137e-40	1.20263e-38	81.0045
DDB2	1.11827	3.38896	15.4037	2.33967e-40	1.21354e-38	80.9934
ACTA2	1.99062	6.11263	15.4022	2.37108e-40	1.22721e-38	80.9801
GLA	0.91462	4.37109	15.3983	2.454e-40	1.26743e-38	80.946
KCNJ9	-1.97534	3.66748	-15.3981	2.45997e-40	1.26782e-38	80.9436
PPIB	0.974786	8.48058	15.3974	2.47385e-40	1.27228e-38	80.938
RP11-61L23.2	1.76248	2.19806	15.3968	2.48854e-40	1.27714e-38	80.9321
SOD2	2.27824	8.06026	15.3947	2.53442e-40	1.29794e-38	80.9139
ATP1A3	-2.54314	5.36527	-15.3904	2.63233e-40	1.34525e-38	80.8763
FAM13C	-1.33273	4.26077	-15.3899	2.64405e-40	1.34841e-38	80.8719
TES	1.37424	2.465	15.3853	2.75522e-40	1.40217e-38	80.8309
ACTL6B	-2.39054	3.2975	-15.3835	2.79805e-40	1.42099e-38	80.8156
CISH	1.25278	1.65947	15.3819	2.838e-40	1.43827e-38	80.8015
CDR1	-2.63204	4.47126	-15.3811	2.85827e-40	1.44554e-38	80.7944
LBX2-AS1	0.916626	1.31608	15.3708	3.13124e-40	1.5803e-38	80.7038
DOK3	1.33354	3.36253	15.3705	3.13873e-40	1.5808e-38	80.7014
IL10RB	0.956326	4.21188	15.3703	3.14545e-40	1.58091e-38	80.6993
PLBD1	1.46715	2.29129	15.3657	3.27507e-40	1.64267e-38	80.6592
CACNG2	-1.94423	1.63997	-15.3519	3.70035e-40	1.85215e-38	80.5379
SERPINA1	2.23915	4.55138	15.3421	4.03472e-40	2.01537e-38	80.4519
ARL3	-0.915043	4.38236	-15.3412	4.06806e-40	2.02786e-38	80.4437
CABP4	1.08123	1.29416	15.3287	4.54175e-40	2.25936e-38	80.3343
IL1RAP	1.80838	3.52679	15.3235	4.75804e-40	2.36212e-38	80.2881
RAB42	1.49497	1.94742	15.2991	5.902e-40	2.92407e-38	80.074
TAX1BP3	0.961642	5.83516	15.2985	5.93524e-40	2.93457e-38	80.0684
TRIP10	1.1742	4.28015	15.2954	6.10093e-40	3.01037e-38	80.041
NRG3	-1.74675	2.87648	-15.289	6.45204e-40	3.17717e-38	79.9854
DNM3	-1.33368	3.61945	-15.2848	6.69867e-40	3.29196e-38	79.9482
CHST2	1.39798	4.22453	15.2845	6.71733e-40	3.29447e-38	79.9454
SLC8A2	-2.00425	2.37881	-15.2757	7.2556e-40	3.5513e-38	79.8688
MBD2	0.912361	4.93695	15.2645	8.01358e-40	3.91443e-38	79.7701
ETNPPL	-3.22162	4.50094	-15.2626	8.14856e-40	3.97238e-38	79.7535
SLC25A48	-2.5638	3.62407	-15.262	8.18951e-40	3.98436e-38	79.7485
FAM133A	-1.28846	1.54803	-15.2563	8.61564e-40	4.18331e-38	79.6981
IRF1	1.51005	4.1799	15.2534	8.84129e-40	4.28433e-38	79.6724
NUAK2	1.17591	1.63296	15.2482	9.25088e-40	4.4739e-38	79.6274
FXYD5	1.48921	5.29645	15.2452	9.5012e-40	4.58584e-38	79.6009
TNKS1BP1	0.949434	5.30728	15.2399	9.96104e-40	4.79826e-38	79.5539
TNFAIP8	1.35814	2.23786	15.2395	9.99319e-40	4.80424e-38	79.5507
TMEM248	0.794162	5.70949	15.2275	1.11158e-39	5.3334e-38	79.4449
TTYH3	1.17498	6.07754	15.2245	1.14074e-39	5.46254e-38	79.4192
SUMF1	0.890904	4.02518	15.2168	1.22097e-39	5.83523e-38	79.3517
SLC25A19	1.03203	3.49426	15.2155	1.23582e-39	5.89463e-38	79.3397
CHPF	1.21831	5.95728	15.215	1.24106e-39	5.90802e-38	79.3355
PTPRT	-1.95134	2.01364	-15.2122	1.27136e-39	6.04044e-38	79.3115
MIR24-2	1.36142	2.66447	15.2095	1.30251e-39	6.1764e-38	79.2874
B3GNT5	1.40646	2.82101	15.2082	1.31719e-39	6.23387e-38	79.2763
SSTR2	-1.89778	2.80244	-15.2071	1.3306e-39	6.28508e-38	79.2662
RAP1B	0.840607	6.35073	15.2038	1.3704e-39	6.46054e-38	79.2369
PTPN7	1.33938	1.84465	15.1948	1.4828e-39	6.9769e-38	79.1586
APOBEC3G	1.3588	2.82496	15.1777	1.7256e-39	8.10364e-38	79.008
SH3BGRL3	1.07172	6.86213	15.1752	1.76344e-39	8.2654e-38	78.9864
MANF	1.07789	6.17116	15.1602	2.01268e-39	9.41549e-38	78.855
LEPREL1	1.59069	2.88593	15.1524	2.15705e-39	1.00715e-37	78.7862
CALN1	-2.10917	2.28591	-15.1444	2.31427e-39	1.07848e-37	78.7163
COL18A1	1.6209	5.11683	15.14	2.40593e-39	1.11906e-37	78.6777
RTN3	-0.90945	8.26477	-15.1391	2.42494e-39	1.12575e-37	78.6699
MRPL17	0.88986	5.22413	15.1386	2.43491e-39	1.12822e-37	78.6658
VAMP5	1.40103	5.84927	15.1347	2.52071e-39	1.16575e-37	78.6314
C1S	1.9814	5.77382	15.1204	2.85901e-39	1.3197e-37	78.5063
DCBLD2	1.4289	3.57488	15.1186	2.90716e-39	1.3369e-37	78.4897
RNF135	1.29571	3.12171	15.1185	2.90726e-39	1.3369e-37	78.4897
RP11-46D6.1	0.831185	2.09363	15.0949	3.58254e-39	1.64432e-37	78.2821
ST8SIA3	-2.06818	2.42668	-15.0921	3.67197e-39	1.68219e-37	78.2576
MLTK	1.16645	3.361	15.0896	3.75166e-39	1.71547e-37	78.2363
TNR	-2.83982	4.53792	-15.0857	3.88307e-39	1.77222e-37	78.2021
GYS1	0.944205	4.45818	15.0718	4.39115e-39	2.00036e-37	78.0799
SDC1	1.83278	2.2621	15.0685	4.52133e-39	2.05581e-37	78.0509
TNFAIP3	1.43902	3.22514	15.0594	4.89733e-39	2.22262e-37	77.9715
ESM1	2.67306	2.45223	15.0582	4.95019e-39	2.24243e-37	77.9609
CHRNA9	2.11381	1.52662	15.0542	5.12977e-39	2.31946e-37	77.9254
RPN1	0.648998	6.86313	15.0449	5.56546e-39	2.51179e-37	77.8445
NUCB1	0.938699	7.12021	15.0419	5.71708e-39	2.57544e-37	77.8177
TGFB1I1	1.37898	4.2155	15.0412	5.75008e-39	2.58552e-37	77.812
NET1	-1.30034	4.37853	-15.0352	6.06446e-39	2.72184e-37	77.7591
KYNU	1.27111	1.74439	15.0342	6.11897e-39	2.74125e-37	77.7502
ADPRH	1.04591	2.28139	15.0322	6.22642e-39	2.78426e-37	77.733
FRMD8	0.889335	4.10413	15.0287	6.42001e-39	2.86556e-37	77.7025
SEPN1	1.12402	6.11912	15.0259	6.58298e-39	2.93292e-37	77.6776
PRKD2	0.936763	3.95963	15.016	7.18196e-39	3.19394e-37	77.5911
PRR24	1.38109	4.58376	15.005	7.9106e-39	3.51156e-37	77.4951
CHSY1	0.988914	4.18051	14.9963	8.53984e-39	3.78397e-37	77.419
CHRNA4	-1.6647	1.80691	-14.993	8.79214e-39	3.88868e-37	77.3901
MXRA8	1.43795	5.14774	14.9815	9.73541e-39	4.29807e-37	77.2889
SMOC1	-3.23326	6.06945	-14.9754	1.02707e-38	4.52616e-37	77.2357
TMEM2	1.32352	3.76125	14.9731	1.04795e-38	4.60983e-37	77.2157
RAPGEF4	-1.83367	4.53964	-14.9597	1.17954e-38	5.17933e-37	77.0982
TUB	-1.49587	4.3152	-14.9551	1.22833e-38	5.38386e-37	77.0579
TRAM2	1.24538	2.65096	14.9442	1.3524e-38	5.91237e-37	76.9623
SMS	1.14601	5.82964	14.944	1.35377e-38	5.91237e-37	76.9613
LAMA4	1.54392	4.55234	14.9234	1.62383e-38	7.07909e-37	76.7806
SERTAD3	1.08038	3.60247	14.9222	1.64116e-38	7.14182e-37	76.77
SLC11A1	2.24248	4.15592	14.9188	1.69026e-38	7.34236e-37	76.7407
KIAA1161	-1.36842	3.74596	-14.9111	1.80919e-38	7.84497e-37	76.6732
GS1-72M22.1	-1.35353	1.29643	-14.9018	1.96432e-38	8.49991e-37	76.5914
GSAP	1.36866	3.15311	14.9016	1.96722e-38	8.49991e-37	76.59
ITPRIPL2	1.06262	2.8901	14.8929	2.12421e-38	9.16197e-37	76.5137
SNAI1	1.24734	1.40596	14.8864	2.24912e-38	9.68356e-37	76.4569
ZNF488	-2.30858	3.47409	-14.884	2.29627e-38	9.86909e-37	76.4363
SYP	-1.8811	5.73495	-14.8819	2.34044e-38	1.00412e-36	76.4174
TMEM246	-1.64021	3.14181	-14.8669	2.67074e-38	1.14381e-36	76.2862
HRH1	1.39406	3.18882	14.8665	2.67817e-38	1.14498e-36	76.2835
MOB3A	0.781853	4.57822	14.8569	2.91418e-38	1.24369e-36	76.1995
FAM115C	1.13111	1.3211	14.8553	2.9566e-38	1.25958e-36	76.1852
ANKRD46	-1.01761	4.91254	-14.8525	3.0292e-38	1.28629e-36	76.1611
MCF2	-1.38562	1.54345	-14.8525	3.02987e-38	1.28629e-36	76.1609
ARHGDIB	1.37036	6.75618	14.8493	3.11821e-38	1.32149e-36	76.1323
FILIP1L	1.53286	3.80786	14.842	3.32454e-38	1.40648e-36	76.0687
SPRY4	2.01503	3.33132	14.835	3.53518e-38	1.493e-36	76.0076
LSM10	0.788128	5.53583	14.8329	3.59998e-38	1.51773e-36	75.9896
PTCHD2	-1.77716	3.03598	-14.8313	3.65023e-38	1.53625e-36	75.9758
CDH20	-1.78808	4.04245	-14.8309	3.66584e-38	1.54016e-36	75.9716
LY96	1.68554	4.08249	14.828	3.7578e-38	1.57607e-36	75.9469
SPRED3	1.31271	1.96036	14.8251	3.85741e-38	1.61506e-36	75.921
GALNT13	-2.38188	4.12737	-14.8241	3.88871e-38	1.62537e-36	75.9129
SLC22A17	-1.12795	7.18825	-14.8226	3.94061e-38	1.64424e-36	75.8998
LXN	1.48334	2.72669	14.82	4.03427e-38	1.68044e-36	75.8764
CFH	1.6735	3.21988	14.8145	4.23349e-38	1.76041e-36	75.8285
C1orf54	1.28524	4.93759	14.8129	4.2946e-38	1.78277e-36	75.8143
ZBTB8OS	0.830227	4.82142	14.8081	4.47718e-38	1.8554e-36	75.7729
CDK5R1	-1.70468	4.33754	-14.804	4.64209e-38	1.92047e-36	75.737
MTMR11	1.20214	3.63096	14.8016	4.74062e-38	1.9579e-36	75.7161
CASP6	1.07036	3.30011	14.7917	5.17349e-38	2.13306e-36	75.6293
HLF	-1.69311	3.30397	-14.7794	5.76319e-38	2.37217e-36	75.5221
AFAP1L1	1.27962	2.67103	14.7678	6.38319e-38	2.62293e-36	75.4206
CHGA	-2.83584	3.7107	-14.7609	6.78206e-38	2.78213e-36	75.3603
DGCR5	-1.52935	3.1243	-14.759	6.89759e-38	2.82476e-36	75.3436
MARVELD1	1.4925	2.99863	14.7567	7.03686e-38	2.87695e-36	75.3237
TPM3	0.790262	7.5502	14.7564	7.0564e-38	2.8801e-36	75.3209
COL6A3	2.5712	2.38477	14.7545	7.17459e-38	2.92343e-36	75.3044
SH3D21	1.22255	2.31186	14.7494	7.50384e-38	3.05248e-36	75.2599
CTD-2380F24.1	-1.4442	1.35358	-14.7475	7.62728e-38	3.09752e-36	75.2437
FZD1	1.12644	3.1213	14.7435	7.90417e-38	3.20461e-36	75.2082
ADCY5	-1.36778	3.58373	-14.7412	8.06494e-38	3.26435e-36	75.1882
SWAP70	1.23379	3.83335	14.7394	8.18922e-38	3.30915e-36	75.173
ENPEP	1.56255	1.92175	14.7374	8.33983e-38	3.36442e-36	75.1549
FUT9	-1.66237	2.62845	-14.7334	8.63331e-38	3.47705e-36	75.1206
PSMC2	0.674143	6.41543	14.733	8.66138e-38	3.48259e-36	75.1173
CPLX2	-3.07521	4.04366	-14.731	8.81593e-38	3.53888e-36	75.0998
CASP1	1.43161	4.17447	14.7254	9.26059e-38	3.71126e-36	75.0509
LINC00599	-2.00395	2.80528	-14.7234	9.4297e-38	3.77281e-36	75.0329
CTSZ	1.62032	6.64835	14.7145	1.01953e-37	4.07242e-36	74.9554
C5AR1	1.84514	3.02558	14.7098	1.06276e-37	4.23815e-36	74.9141
ANPEP	1.68347	2.29492	14.7087	1.07303e-37	4.27209e-36	74.9045
EXOC3L2	1.17748	0.944498	14.704	1.11776e-37	4.44292e-36	74.864
CTSL	1.33808	6.85065	14.6979	1.17957e-37	4.68093e-36	74.8105
SLC35C1	0.684644	3.14366	14.694	1.22008e-37	4.83383e-36	74.7769
ASL	0.828888	4.09076	14.6881	1.28577e-37	5.08578e-36	74.7249
RIMS2	-1.79405	2.30666	-14.6787	1.39545e-37	5.51066e-36	74.6435
IGFBP4	1.77561	5.40356	14.6785	1.39882e-37	5.51502e-36	74.6411
FAM86C1	0.847849	2.0214	14.6772	1.41406e-37	5.56609e-36	74.6304
UNC79	-1.47512	2.25928	-14.6695	1.51346e-37	5.94772e-36	74.5629
ZC3H12B	-0.941312	1.34011	-14.6619	1.61815e-37	6.3489e-36	74.4964
PKM	0.875322	9.29388	14.6421	1.92488e-37	7.5402e-36	74.324
SPHKAP	-1.77519	1.7029	-14.6395	1.9687e-37	7.69944e-36	74.3016
HS3ST3B1	1.63234	1.25782	14.6381	1.99313e-37	7.7825e-36	74.2894
PROS1	1.41256	4.34218	14.6308	2.12619e-37	8.28874e-36	74.2252
PROCR	1.15575	2.979	14.6229	2.27849e-37	8.86826e-36	74.1564
STK17A	1.23441	4.42448	14.6207	2.32338e-37	9.02852e-36	74.1371
PPP2R2C	-2.34531	3.91963	-14.62	2.33652e-37	9.06511e-36	74.1315
TMEM151B	-2.04153	3.14396	-14.6157	2.42755e-37	9.40328e-36	74.0935
NDRG3	-0.804476	5.57336	-14.6143	2.45563e-37	9.49693e-36	74.0821
FAM222A	-1.78371	4.23333	-14.6081	2.59402e-37	1.00162e-35	74.0276
GDPD1	-1.23852	3.57175	-14.6079	2.59892e-37	1.00192e-35	74.0257
SQSTM1	0.936589	7.86427	14.604	2.6893e-37	1.03512e-35	73.9918
NRP1	1.54698	4.58339	14.6026	2.7227e-37	1.04633e-35	73.9795
ULBP2	1.06195	1.51687	14.598	2.8332e-37	1.08707e-35	73.94
CNRIP1	-1.17669	5.63062	-14.5975	2.84608e-37	1.0903e-35	73.9355
KIF1A	-1.65324	6.322	-14.5968	2.86417e-37	1.0955e-35	73.9292
IGFBP7	1.43413	8.6742	14.5831	3.23063e-37	1.23372e-35	73.8096
WWTR1	1.66483	4.95407	14.5771	3.4031e-37	1.29755e-35	73.7579
ILK	0.689781	6.46856	14.5756	3.44918e-37	1.31306e-35	73.7445
OCIAD2	2.50688	4.49207	14.5752	3.46165e-37	1.31575e-35	73.741
CLEC2B	1.48194	2.62765	14.5725	3.5441e-37	1.34499e-35	73.7176
APOBEC3F	1.06398	1.63917	14.5699	3.62603e-37	1.37394e-35	73.6949
LRRN4CL	1.60359	1.8995	14.5683	3.67784e-37	1.3914e-35	73.6808
MAPT	-1.72529	6.48631	-14.5634	3.83826e-37	1.44984e-35	73.6384
CAP1	0.801267	7.2784	14.559	3.98823e-37	1.50415e-35	73.6003
IGFBP5	2.01559	6.78295	14.5511	4.27517e-37	1.60987e-35	73.5313
KIAA0226L	1.40327	2.68546	14.5451	4.50523e-37	1.69388e-35	73.4792
ICAM3	0.785681	2.92689	14.5415	4.64945e-37	1.74541e-35	73.4479
ANG	1.34012	2.27668	14.5411	4.66865e-37	1.74991e-35	73.4438
KIRREL	1.33813	3.27689	14.5407	4.68566e-37	1.75359e-35	73.4402
PPM1L	-1.19772	3.47058	-14.5376	4.81318e-37	1.79855e-35	73.4135
SCAMP5	-1.22405	6.08719	-14.5297	5.15702e-37	1.92407e-35	73.345
ZMYND11	-0.956431	5.84956	-14.5282	5.22783e-37	1.94751e-35	73.3314
BST2	1.71246	6.0482	14.5277	5.24978e-37	1.95269e-35	73.3273
AIM1	1.20024	1.29088	14.5275	5.25816e-37	1.95283e-35	73.3257
SVOP	-2.52784	2.60543	-14.5271	5.27634e-37	1.95659e-35	73.3222
RPS6KA5	-1.02215	2.48629	-14.5195	5.64007e-37	2.08829e-35	73.256
LOXL3	1.15439	3.87139	14.5192	5.65387e-37	2.09021e-35	73.2536
MED8	0.752153	4.49048	14.5152	5.85519e-37	2.16136e-35	73.2188
LAMA2	1.42797	2.51356	14.5143	5.90074e-37	2.1738e-35	73.2111
NOG	-1.78026	2.64197	-14.5142	5.90679e-37	2.1738e-35	73.2101
RAC2	1.48173	3.24155	14.5118	6.03417e-37	2.21733e-35	73.1889
CNTN1	-2.25235	5.81051	-14.4991	6.74642e-37	2.47532e-35	73.0781
ICAM1	2.03976	3.53569	14.4926	7.13978e-37	2.61268e-35	73.0218
TBC1D1	1.13326	5.36308	14.4925	7.14229e-37	2.61268e-35	73.0214
CKMT1B	-2.1401	2.7951	-14.4798	7.98592e-37	2.9169e-35	72.9105
NOD1	0.872333	2.24646	14.477	8.18108e-37	2.9837e-35	72.8865
B3GALT2	-1.43107	2.52277	-14.4759	8.26571e-37	3.01006e-35	72.8763
ZDHHC11B	-1.47588	3.25931	-14.4752	8.31438e-37	3.02325e-35	72.8705
CACNA2D2	-1.17857	1.66697	-14.4676	8.88627e-37	3.22638e-35	72.8044
EMR2	1.23857	1.77786	14.4648	9.10661e-37	3.30145e-35	72.7801
ADARB2	-1.87743	2.62194	-14.4601	9.49152e-37	3.43587e-35	72.739
ITPRIP	1.0215	3.13303	14.4576	9.69797e-37	3.50539e-35	72.7176
NFKBIZ	1.54841	2.66245	14.4559	9.8404e-37	3.5516e-35	72.7031
KCNH8	-1.51373	2.34555	-14.4539	1.00192e-36	3.61077e-35	72.6852
CKMT1A	-2.11084	2.30371	-14.451	1.02741e-36	3.69714e-35	72.6603
GALNT5	1.1148	0.647664	14.4505	1.0325e-36	3.70999e-35	72.6553
MXRA7	1.02923	6.59604	14.447	1.06441e-36	3.81901e-35	72.6251
TTC9B	-2.1386	3.42251	-14.4429	1.10263e-36	3.95029e-35	72.5901
MGP	2.61475	5.74618	14.4415	1.11639e-36	3.99372e-35	72.5777
TRIM21	1.08542	3.53262	14.4359	1.17232e-36	4.18763e-35	72.5292
HMOX1	2.18198	5.51054	14.4351	1.18074e-36	4.21154e-35	72.5221
SEMA3F	1.52027	2.31475	14.4347	1.18478e-36	4.21977e-35	72.5187
GSDMD	1.4254	4.0863	14.4344	1.18861e-36	4.22721e-35	72.5155
PCBP3	-1.39248	2.96177	-14.4309	1.22478e-36	4.34435e-35	72.4857
BTBD19	1.17683	2.38395	14.4309	1.22512e-36	4.34435e-35	72.4854
TEF	-1.19791	4.0374	-14.4263	1.27553e-36	4.51652e-35	72.4454
GADD45A	1.67345	5.64237	14.4132	1.43032e-36	5.05725e-35	72.3316
HSP90B1	0.865395	8.18817	14.4129	1.43377e-36	5.0621e-35	72.3292
TNFRSF10D	1.0525	1.5811	14.4098	1.4733e-36	5.19415e-35	72.3022
PKMP3	-1.0638	2.35031	-14.4088	1.48616e-36	5.2319e-35	72.2935
LINC00320	-2.14413	2.84326	-14.4013	1.58757e-36	5.58083e-35	72.228
ITGA1	1.53361	2.77156	14.3983	1.62982e-36	5.72105e-35	72.2019
MGAT1	0.696767	6.17276	14.398	1.63403e-36	5.72759e-35	72.1993
DPP9	0.728031	4.38516	14.3977	1.63872e-36	5.73577e-35	72.1965
JUN	1.34611	6.90111	14.3965	1.6552e-36	5.78511e-35	72.1865
HRH3	-1.76685	1.57677	-14.3929	1.70774e-36	5.96017e-35	72.1555
RP11-38L15.3	-1.49978	2.84416	-14.3872	1.79517e-36	6.25634e-35	72.1059
RP11-10C24.3	0.650772	0.813642	14.3792	1.92606e-36	6.7029e-35	72.036
P4HA2	1.39502	3.41661	14.3742	2.01136e-36	6.98976e-35	71.9929
PRICKLE3	1.0799	1.65927	14.3713	2.06334e-36	7.16018e-35	71.9676
APOBR	1.11308	2.07677	14.3687	2.11136e-36	7.31636e-35	71.9447
CTD-2127H9.1	0.751071	0.54839	14.3679	2.12527e-36	7.3541e-35	71.9382
OLFML2B	1.77284	3.67913	14.3628	2.22307e-36	7.6816e-35	71.8935
EVC	1.30771	1.95556	14.3599	2.27982e-36	7.86651e-35	71.8685
BICD1	1.04482	4.09564	14.3548	2.38306e-36	8.21109e-35	71.8245
APOBEC3D	0.784025	0.901446	14.3506	2.47381e-36	8.51174e-35	71.7874
SLC26A2	1.11793	2.39608	14.3496	2.49446e-36	8.57064e-35	71.7791
SH3PXD2B	1.02559	4.18454	14.3446	2.60642e-36	8.94272e-35	71.7355
PPP1R1A	-2.10933	3.33463	-14.3384	2.75134e-36	9.42664e-35	71.6817
STT3A	0.833799	5.76443	14.3282	3.00871e-36	1.02939e-34	71.5929
GNG12	1.72307	4.42136	14.324	3.11941e-36	1.06577e-34	71.557
SNHG18	1.54377	1.81414	14.3167	3.3247e-36	1.13431e-34	71.4937
CFLAR	0.753498	4.60812	14.3114	3.48217e-36	1.18638e-34	71.4477
HK3	1.51646	2.17547	14.3106	3.5087e-36	1.19374e-34	71.4402
LAP3	1.05446	6.4944	14.3091	3.55329e-36	1.20685e-34	71.4277
ADAM19	1.27422	2.27688	14.309	3.55714e-36	1.20685e-34	71.4266
FGFRL1	1.42692	3.9762	14.3075	3.60467e-36	1.22127e-34	71.4134
DGCR6	-1.84981	5.19107	-14.2999	3.85218e-36	1.30331e-34	71.3474
PAIP2B	-1.66683	2.84366	-14.2874	4.29773e-36	1.45204e-34	71.2387
NEXN	1.17681	2.25834	14.2867	4.32276e-36	1.45847e-34	71.233
RP11-181E10.3	0.3076	0.169207	14.2784	4.64877e-36	1.56629e-34	71.1607
SAA1	3.43847	1.88247	14.2767	4.71629e-36	1.58684e-34	71.1464
ADPGK	0.798996	4.79789	14.2705	4.97801e-36	1.67259e-34	71.0928
CTSD	1.13251	8.34696	14.2603	5.44189e-36	1.82592e-34	71.0043
CELF3	-2.13681	4.01853	-14.2581	5.55028e-36	1.85973e-34	70.9847
WEE1	1.64967	3.9238	14.2529	5.80825e-36	1.94349e-34	70.9395
MR1	1.11294	3.28582	14.2502	5.94407e-36	1.9862e-34	70.9166
ITGA4	1.40972	2.16358	14.238	6.61112e-36	2.20606e-34	70.8109
TMEFF2	-1.99972	3.64167	-14.2295	7.12355e-36	2.37167e-34	70.7368
LTBP2	1.34079	2.12002	14.2294	7.12691e-36	2.37167e-34	70.7363
CELF5	-1.97608	3.39342	-14.2264	7.3195e-36	2.43243e-34	70.7098
HLX	1.23577	2.66736	14.2242	7.45973e-36	2.47565e-34	70.691
ABCC8	-2.21769	3.63505	-14.2206	7.69575e-36	2.5505e-34	70.66
VCL	1.11063	4.45438	14.2204	7.70978e-36	2.55168e-34	70.6582
CAV1	1.97375	4.71473	14.2179	7.88006e-36	2.60449e-34	70.6365
COTL1	1.02682	6.96431	14.209	8.51866e-36	2.81174e-34	70.5591
SOCS1	1.26889	1.74182	14.2077	8.61373e-36	2.83926e-34	70.5481
BAK1	0.677558	3.504	14.2054	8.78677e-36	2.89238e-34	70.5283
IL4R	1.16105	3.5214	14.2041	8.89134e-36	2.92285e-34	70.5166
MCF2L2	-1.42103	2.76714	-14.2033	8.95171e-36	2.93872e-34	70.5099
OST4	0.689718	8.09503	14.1921	9.87068e-36	3.23604e-34	70.4128
RP11-1134I14.8	-0.963386	1.93823	-14.1918	9.89739e-36	3.24043e-34	70.4101
TSPAN4	0.912794	4.4883	14.1878	1.02465e-35	3.35023e-34	70.3757
SLC25A43	1.1749	2.66736	14.1866	1.03527e-35	3.38041e-34	70.3654
SMPD3	-1.34376	2.54474	-14.1797	1.09982e-35	3.58635e-34	70.3054
PAK7	-1.36395	1.64948	-14.1657	1.24184e-35	4.04405e-34	70.1847
ALDH5A1	-1.2648	4.65194	-14.1636	1.26474e-35	4.11311e-34	70.1666
OSTC	1.08116	5.54488	14.1616	1.28701e-35	4.17995e-34	70.1493
GPR123	-1.62858	3.32666	-14.1573	1.33685e-35	4.33603e-34	70.1115
FBXL16	-2.02278	4.94406	-14.1538	1.37774e-35	4.46272e-34	70.0816
FRRS1L	-1.7436	2.4608	-14.1499	1.42617e-35	4.61342e-34	70.0473
SLC35A2	0.61708	4.30697	14.1456	1.48072e-35	4.78352e-34	70.01
TGFB1	1.11253	4.98899	14.1454	1.48281e-35	4.78392e-34	70.0086
C6orf141	1.99232	1.67049	14.145	1.48849e-35	4.78852e-34	70.0048
CLASP2	-1.17036	6.20728	-14.1449	1.48975e-35	4.78852e-34	70.0039
LINC00346	0.912875	0.767063	14.1448	1.49014e-35	4.78852e-34	70.0037
DTX3L	1.15558	3.55196	14.1422	1.52532e-35	4.89511e-34	69.9805
GLIPR1	1.53007	4.02807	14.14	1.55486e-35	4.98332e-34	69.9615
THBS1	2.23284	3.11842	14.1374	1.58929e-35	5.08698e-34	69.9397
FAM19A5	-1.51124	5.20756	-14.136	1.6096e-35	5.14521e-34	69.9271
FAM86DP	0.890976	3.40598	14.1345	1.63031e-35	5.20457e-34	69.9144
KCNE3	1.29162	2.41961	14.1222	1.81488e-35	5.78622e-34	69.8079
FAM126A	1.18969	3.49193	14.1195	1.85882e-35	5.91855e-34	69.7841
GBE1	1.20313	4.22376	14.1065	2.0812e-35	6.61794e-34	69.6719
PTGIR	0.925698	0.983337	14.1041	2.12461e-35	6.74717e-34	69.6514
SLC22A6	-1.26772	1.11567	-14.1013	2.1783e-35	6.90864e-34	69.6266
KCNJ11	-1.83627	2.6655	-14.1009	2.18438e-35	6.91891e-34	69.6238
DYRK3	1.14978	2.60183	14.0857	2.49511e-35	7.89285e-34	69.4917
CFI	2.17116	4.29482	14.0838	2.53543e-35	8.00999e-34	69.4758
ZDHHC5	0.738851	4.38629	14.074	2.76134e-35	8.71236e-34	69.391
SH3GL3	-2.1455	3.30659	-14.065	2.98751e-35	9.41374e-34	69.3128
GDAP1	-1.08133	4.54206	-14.0632	3.03327e-35	9.54559e-34	69.2977
RP11-161M6.2	-2.28504	6.29356	-14.0571	3.1992e-35	1.00548e-33	69.2448
ALDOC	-2.1149	8.39757	-14.051	3.37505e-35	1.05937e-33	69.1917
TAF12	0.786388	4.35116	14.0501	3.40144e-35	1.06628e-33	69.1839
TTC26	1.00908	2.3507	14.0478	3.46899e-35	1.08561e-33	69.1644
RASGRF1	-1.99418	2.66497	-14.0477	3.47202e-35	1.08561e-33	69.1635
RP4-719C8.1	-1.08024	1.02208	-14.0454	3.54303e-35	1.10639e-33	69.1434
MAGEE1	-1.24544	2.69586	-14.0449	3.55819e-35	1.1097e-33	69.1392
NCLN	0.656116	4.85341	14.0388	3.75045e-35	1.16816e-33	69.0869
ADAM9	1.20471	5.80713	14.0381	3.77481e-35	1.17425e-33	69.0805
ANTXR2	1.29101	3.75385	14.035	3.87731e-35	1.20459e-33	69.0539
MUL1	0.695437	4.52347	14.0326	3.9586e-35	1.22828e-33	69.0333
FBXO17	1.75449	2.80644	14.0265	4.1739e-35	1.29343e-33	68.9807
PTPN22	0.826107	0.892922	14.0247	4.23981e-35	1.31218e-33	68.9651
PMEPA1	1.16757	5.06572	14.0187	4.46941e-35	1.38149e-33	68.9127
IL4I1	1.45471	1.86981	14.0166	4.5509e-35	1.40489e-33	68.8948
LPPR1	-2.49957	4.88142	-14.012	4.7369e-35	1.46045e-33	68.855
LRRC32	1.67779	2.80151	14.0007	5.22751e-35	1.60968e-33	68.7571
ATOH8	-1.85894	4.12994	-13.9982	5.34231e-35	1.64295e-33	68.7355
CUX2	-1.56343	1.51568	-13.9971	5.39074e-35	1.65575e-33	68.7266
FABP5	2.62089	5.7628	13.9964	5.42432e-35	1.66396e-33	68.7204
PRDX4	1.04341	6.20867	13.9944	5.51857e-35	1.69074e-33	68.7033
EPHA2	1.22169	2.23975	13.99	5.73515e-35	1.75488e-33	68.6651
TNIP1	0.757383	5.64478	13.9894	5.76753e-35	1.76257e-33	68.6595
CTHRC1	2.08829	2.86001	13.9888	5.79507e-35	1.76877e-33	68.6547
RPS2P32	1.11837	1.28262	13.9818	6.15779e-35	1.87712e-33	68.5944
MAPK10	-0.933018	5.66777	-13.9781	6.36037e-35	1.93645e-33	68.5623
MYADM	1.28269	4.56409	13.977	6.42001e-35	1.95217e-33	68.553
VIPR2	-2.26152	2.97954	-13.9755	6.50499e-35	1.97554e-33	68.54
STX1B	-1.51617	4.07712	-13.9728	6.65877e-35	2.01972e-33	68.5168
CNIH4	0.867109	4.81081	13.9512	8.03219e-35	2.43326e-33	68.3305
CRY2	-1.06115	4.55104	-13.9481	8.25348e-35	2.49719e-33	68.3035
WASF1	-1.32332	4.95093	-13.9432	8.61159e-35	2.59993e-33	68.2613
MAN1C1	1.75696	4.75428	13.9432	8.61443e-35	2.59993e-33	68.261
TSPAN7	-1.4262	7.86966	-13.9412	8.76386e-35	2.64175e-33	68.2439
C14orf132	-1.32544	5.24432	-13.9408	8.79323e-35	2.64733e-33	68.2406
SLC39A8	1.20495	3.50333	13.9406	8.81299e-35	2.65e-33	68.2384
RP1-261G23.7	3.67072	5.3788	13.9396	8.88951e-35	2.66971e-33	68.2298
GPR65	1.51029	2.13349	13.9387	8.95985e-35	2.68751e-33	68.222
DDX25	-1.75782	3.34002	-13.9307	9.60161e-35	2.87646e-33	68.1533
AAED1	0.765352	3.11526	13.9276	9.86623e-35	2.9521e-33	68.1263
RFTN1	1.37338	4.44286	13.9269	9.92438e-35	2.96585e-33	68.1204
G6PD	0.651482	5.05727	13.9197	1.05625e-34	3.15268e-33	68.0585
CREB3L2	0.820159	3.40761	13.9178	1.07362e-34	3.2006e-33	68.0423
HPSE2	-1.63783	1.40244	-13.9116	1.13325e-34	3.37423e-33	67.9887
RP11-122G18.5	-0.710616	2.68704	-13.9072	1.17786e-34	3.50276e-33	67.9503
FKBP10	1.40194	6.24514	13.9035	1.2161e-34	3.61206e-33	67.9186
METRNL	1.3641	4.69808	13.9018	1.23358e-34	3.65953e-33	67.9044
KIF21B	-1.61211	3.91545	-13.8985	1.2695e-34	3.7615e-33	67.8759
PLA2G2A	3.37275	2.0224	13.8957	1.30112e-34	3.85048e-33	67.8515
C8orf4	2.05965	4.1253	13.8896	1.37134e-34	4.05338e-33	67.7993
AMER3	-1.35554	1.31434	-13.8849	1.42877e-34	4.21798e-33	67.7585
FAM129B	1.09947	5.23707	13.8848	1.43062e-34	4.21834e-33	67.7572
SNAI2	1.64886	2.32842	13.8821	1.46373e-34	4.31074e-33	67.7345
ADAMTS1	1.59157	3.35506	13.8795	1.49812e-34	4.40668e-33	67.7114
ARF6	0.732211	5.00631	13.8709	1.6134e-34	4.74004e-33	67.6378
ADAMTSL4	1.30031	1.85404	13.8676	1.66018e-34	4.8716e-33	67.6094
CTIF	-0.769385	4.91352	-13.8633	1.72334e-34	5.05084e-33	67.5723
NDUFV3	0.569673	4.28087	13.859	1.78832e-34	5.23499e-33	67.5356
RNF19B	0.827331	3.96715	13.8588	1.79163e-34	5.23838e-33	67.5338
CNPY4	0.875419	4.728	13.8549	1.85406e-34	5.4144e-33	67.4997
RP1-63G5.5	-0.705993	0.65914	-13.8534	1.87823e-34	5.47839e-33	67.4869
RP11-806H10.4	1.18854	0.963443	13.8502	1.93061e-34	5.62443e-33	67.4596
IER5L	1.35219	3.48152	13.8465	1.99439e-34	5.80328e-33	67.4273
PDE2A	-1.7524	4.27086	-13.8415	2.08244e-34	6.05227e-33	67.3844
RARS	0.694558	4.72664	13.8411	2.09022e-34	6.06683e-33	67.3807
ADAM22	-1.31835	4.20882	-13.8409	2.09244e-34	6.06683e-33	67.3796
LPPR3	-2.01	2.59295	-13.8385	2.13687e-34	6.18619e-33	67.3587
NEU1	0.670154	5.06186	13.8384	2.13869e-34	6.18619e-33	67.3579
CAPG	1.83955	6.11323	13.8358	2.18867e-34	6.32324e-33	67.335
CMTM6	0.915179	4.3943	13.8268	2.36507e-34	6.82477e-33	67.258
ZNF25	-0.973062	3.84733	-13.8257	2.38702e-34	6.87291e-33	67.2488
EIF4G1	0.665241	6.98834	13.8257	2.38741e-34	6.87291e-33	67.2486
FUCA2	1.28229	4.29938	13.8236	2.43198e-34	6.99295e-33	67.2303
ARF4	0.791098	7.06647	13.8205	2.49709e-34	7.17169e-33	67.204
DUSP5	1.52534	2.56442	13.8197	2.51657e-34	7.21912e-33	67.1963
GBP2	2.07754	4.76682	13.8075	2.79621e-34	8.01184e-33	67.0917
OLFML3	1.40258	5.21781	13.8052	2.85242e-34	8.16329e-33	67.0719
RTN4R	-1.56898	2.59258	-13.8047	2.86529e-34	8.19049e-33	67.0674
MRPS15	0.814483	5.39362	13.8038	2.88673e-34	8.2421e-33	67.06
MYL12B	0.692146	7.50189	13.8017	2.9413e-34	8.38805e-33	67.0414
SZRD1	0.859004	5.91042	13.7999	2.98541e-34	8.50387e-33	67.0267
CYP17A1-AS1	-1.29275	1.46301	-13.7976	3.04594e-34	8.66614e-33	67.0067
ADHFE1	-1.24325	4.14627	-13.7941	3.14034e-34	8.92428e-33	66.9764
TMBIM1	1.37394	5.77265	13.7897	3.26296e-34	9.26194e-33	66.9384
APOL1	1.46228	3.15352	13.786	3.36886e-34	9.55139e-33	66.9066
TMEM256-PLSCR3	0.781159	4.58909	13.7855	3.38356e-34	9.5819e-33	66.9023
CAMSAP3	-1.54917	2.21346	-13.7841	3.42431e-34	9.68601e-33	66.8904
SNAPC2	0.862684	4.26762	13.7824	3.47634e-34	9.82178e-33	66.8755
MGAT4C	-1.69801	2.14539	-13.7692	3.89485e-34	1.09882e-32	66.7626
SLC7A14	-1.69644	2.23233	-13.7691	3.90076e-34	1.09882e-32	66.7611
C15orf48	1.59564	1.2782	13.769	3.90275e-34	1.09882e-32	66.7606
AGTRAP	1.10329	5.05601	13.7657	4.01632e-34	1.12949e-32	66.7321
ATP9A	-1.22588	5.6769	-13.7649	4.04429e-34	1.13604e-32	66.7252
SIL1	0.772021	4.745	13.7626	4.125e-34	1.15738e-32	66.7056
PDCD1LG2	1.1488	1.46583	13.7621	4.14356e-34	1.16125e-32	66.7011
DNAJC12	-1.11445	4.10085	-13.7615	4.16451e-34	1.16577e-32	66.6961
FKBP1A	0.804492	7.66062	13.7482	4.6719e-34	1.3063e-32	66.5819
GPX7	1.18542	3.83482	13.7438	4.85509e-34	1.35597e-32	66.5437
MMP11	1.6963	2.14604	13.7427	4.90104e-34	1.36723e-32	66.5344
CDH22	-1.54059	1.9605	-13.7385	5.08254e-34	1.41624e-32	66.4983
HM13	0.781462	6.76195	13.7372	5.14184e-34	1.43113e-32	66.4867
FSTL5	-1.67425	1.59524	-13.7361	5.18787e-34	1.44229e-32	66.4779
DLL3	-3.06242	5.26123	-13.7354	5.22163e-34	1.45002e-32	66.4714
LIMS1	0.972552	5.05093	13.7339	5.29028e-34	1.46741e-32	66.4585
CANT1	0.811717	4.56499	13.7337	5.29725e-34	1.46766e-32	66.4572
KSR2	-1.01256	0.924213	-13.7323	5.36544e-34	1.48487e-32	66.4445
NPC2	1.36425	7.48091	13.7307	5.43891e-34	1.50349e-32	66.431
SLITRK5	-1.3586	2.46075	-13.7251	5.70626e-34	1.5756e-32	66.3833
UACA	1.09363	3.97624	13.7234	5.79489e-34	1.59826e-32	66.368
CTD-3193O13.9	-1.50173	3.13443	-13.7203	5.94999e-34	1.63918e-32	66.3418
DPP4	1.48033	1.45114	13.7152	6.2206e-34	1.71179e-32	66.2976
ZNF436	1.14323	4.19823	13.7138	6.29317e-34	1.7298e-32	66.2861
TM4SF1	1.64338	4.39698	13.7132	6.3256e-34	1.73676e-32	66.281
OTUD7A	-1.16164	2.23029	-13.7128	6.34893e-34	1.7412e-32	66.2773
PALLD	0.94015	5.53265	13.7125	6.36838e-34	1.74456e-32	66.2743
CEP112	1.05487	2.7972	13.712	6.39087e-34	1.74875e-32	66.2708
NUDT19	0.718382	2.54726	13.6974	7.25367e-34	1.98262e-32	66.145
SDCBP	0.695294	7.25376	13.6841	8.14004e-34	2.22239e-32	66.0305
TMCC2	-1.22018	3.98809	-13.679	8.50433e-34	2.31924e-32	65.9871
CMTM3	1.08724	5.65614	13.6751	8.8003e-34	2.39727e-32	65.9531
RAB11FIP4	-1.52321	3.85625	-13.6731	8.95245e-34	2.43599e-32	65.9361
CMTM5	-1.85161	5.29314	-13.6688	9.29277e-34	2.52576e-32	65.899
FAM155A	-1.74352	3.19245	-13.6685	9.31659e-34	2.52941e-32	65.8965
B4GALT1	1.17606	3.49562	13.6569	1.02954e-33	2.79204e-32	65.7973
NRSN1	-1.92578	3.99279	-13.6557	1.04002e-33	2.81732e-32	65.7872
DIRAS3	1.89333	2.88824	13.652	1.07418e-33	2.90661e-32	65.7551
BCL7A	-1.43583	3.90402	-13.6493	1.09975e-33	2.96988e-32	65.7317
NRBP1	0.623325	5.95036	13.6492	1.10004e-33	2.96988e-32	65.7315
BEX4	-0.924157	7.03594	-13.6491	1.10122e-33	2.96988e-32	65.7304
GPR3	1.22938	1.77376	13.6449	1.14166e-33	3.07554e-32	65.6946
MRPS12	0.798674	4.62138	13.6446	1.14487e-33	3.07906e-32	65.6918
GJC1	1.44196	2.8889	13.6445	1.14638e-33	3.07906e-32	65.6905
MYO1B	1.5014	3.88674	13.6444	1.14677e-33	3.07906e-32	65.6902
POP4	0.66311	5.73335	13.6439	1.15212e-33	3.09002e-32	65.6856
OAZ1	0.639192	9.46131	13.6411	1.17995e-33	3.16117e-32	65.6619
CHRNB2	-1.49284	2.27163	-13.6325	1.27145e-33	3.40255e-32	65.5877
ZBTB42	0.898063	1.6235	13.6284	1.31755e-33	3.52205e-32	65.5523
HYAL2	0.895062	5.17259	13.6259	1.34625e-33	3.59345e-32	65.5309
CLPTM1L	0.627338	6.11756	13.6258	1.34721e-33	3.59345e-32	65.5302
MXI1	-0.997642	5.89273	-13.6248	1.35906e-33	3.62109e-32	65.5215
IMPA2	1.0696	2.72747	13.6213	1.40025e-33	3.72675e-32	65.4919
PARP9	1.18911	4.59704	13.6171	1.45244e-33	3.86142e-32	65.4555
RIN1	1.45077	2.78168	13.6122	1.51539e-33	4.02439e-32	65.4134
AC003102.3	-0.655359	0.807905	-13.6076	1.57677e-33	4.18283e-32	65.374
BTBD17	-2.21168	3.67849	-13.5976	1.71841e-33	4.55359e-32	65.2885
SNX8	0.748438	4.79797	13.5965	1.73567e-33	4.59432e-32	65.2786
CEBPD	1.71402	5.04064	13.5907	1.82363e-33	4.82192e-32	65.2295
PRKCDBP	1.58999	2.77274	13.5899	1.83744e-33	4.85316e-32	65.222
AC005682.5	0.700557	0.674703	13.5837	1.93767e-33	5.11234e-32	65.1693
SIGLEC9	1.28907	2.54652	13.5833	1.94428e-33	5.12423e-32	65.1659
PPP1CA	0.639526	6.36668	13.5823	1.96128e-33	5.16344e-32	65.1573
RFC2	0.89404	4.89404	13.5807	1.98873e-33	5.23002e-32	65.1435
ACSL6	-1.84151	4.11088	-13.5795	2.00882e-33	5.27716e-32	65.1335
ARPC2	0.647883	7.48778	13.5762	2.06686e-33	5.42379e-32	65.1052
SFRP4	2.06549	3.55629	13.569	2.20048e-33	5.76821e-32	65.043
RBPMS	1.35619	3.57396	13.5642	2.29255e-33	6.00307e-32	65.0023
LPP	0.755624	2.60926	13.5629	2.31817e-33	6.06364e-32	64.9913
SEC61A2	-0.911842	4.28337	-13.5589	2.4007e-33	6.27275e-32	64.9565
RP11-690D19.3	-0.86518	2.01041	-13.5556	2.46878e-33	6.44373e-32	64.9288
RAB33A	-1.5318	3.8154	-13.5498	2.59727e-33	6.77184e-32	64.8784
C10orf10	1.61407	4.93278	13.5494	2.60591e-33	6.78708e-32	64.8751
TMEM35	-1.44348	3.56669	-13.5472	2.65467e-33	6.90668e-32	64.8567
TMCO4	1.07645	2.72854	13.5449	2.70935e-33	7.04141e-32	64.8364
RUFY1	0.638653	5.15134	13.5431	2.7514e-33	7.14306e-32	64.8211
MT-RNR2	-1.06114	13.5513	-13.5415	2.79005e-33	7.2357e-32	64.8073
ARHGDIG	-2.10537	3.91959	-13.539	2.84854e-33	7.37952e-32	64.7867
SPTBN2	-1.52298	4.65237	-13.538	2.87534e-33	7.441e-32	64.7774
NECAB2	-1.67567	3.33751	-13.5358	2.92968e-33	7.57358e-32	64.7588
BCL7B	0.610263	5.76513	13.5321	3.02574e-33	7.8136e-32	64.7268
CECR6	-1.0143	2.64203	-13.5272	3.15389e-33	8.13591e-32	64.6856
HES6	-2.13209	7.05441	-13.5244	3.23188e-33	8.32824e-32	64.6613
APBB1	-0.882979	6.60067	-13.5196	3.36967e-33	8.67413e-32	64.6198
SEZ6L	-2.34526	5.00179	-13.5189	3.3892e-33	8.7152e-32	64.6141
IGF2BP2	1.74898	1.61104	13.5169	3.44802e-33	8.85707e-32	64.597
WISP1	1.53561	1.53739	13.5158	3.48006e-33	8.92994e-32	64.5878
BAX	0.878487	6.69361	13.5142	3.53037e-33	9.0495e-32	64.5736
CD40	1.06176	2.70895	13.5128	3.57332e-33	9.14994e-32	64.5616
LTF	4.02791	3.54908	13.5017	3.93184e-33	1.00574e-31	64.4666
HIP1R	-1.47107	5.79681	-13.5012	3.94698e-33	1.00855e-31	64.4628
FTSJ2	0.650559	4.76264	13.4961	4.12556e-33	1.05308e-31	64.4189
EOGT	0.78012	2.4258	13.4928	4.24295e-33	1.08191e-31	64.391
TMEM159	1.13642	2.88975	13.4895	4.36482e-33	1.11182e-31	64.3629
MLKL	0.961537	2.16065	13.4871	4.45942e-33	1.13473e-31	64.3416
KIAA1644	-1.82844	1.96204	-13.4822	4.65043e-33	1.18209e-31	64.3
DOK6	-1.35278	2.11793	-13.4817	4.66867e-33	1.18549e-31	64.2961
AP5Z1	0.745519	4.65121	13.481	4.69866e-33	1.19186e-31	64.2897
PLXNB2	0.773563	5.76566	13.4802	4.73148e-33	1.19894e-31	64.2828
ASB13	-0.796301	4.11045	-13.4732	5.02652e-33	1.27237e-31	64.2227
HEXA	0.762101	6.20162	13.4712	5.11338e-33	1.29301e-31	64.2057
AC064875.2	1.58853	1.34753	13.4709	5.12666e-33	1.29503e-31	64.2032
PSMD9	0.600452	5.51319	13.4698	5.17297e-33	1.30537e-31	64.1942
RP11-21A7A.4	-0.769054	0.830224	-13.4695	5.18731e-33	1.30763e-31	64.1915
CDC42EP5	1.41774	1.9098	13.4688	5.22047e-33	1.31463e-31	64.1852
PVR	0.830572	3.59636	13.4668	5.31182e-33	1.33625e-31	64.1679
MAPKAPK2	0.767337	5.46218	13.4645	5.41752e-33	1.36143e-31	64.1484
CTNNA3	-1.37454	1.95267	-13.464	5.44153e-33	1.36605e-31	64.144
ATCAY	-2.33758	4.71642	-13.4603	5.61407e-33	1.40791e-31	64.113
FAIM2	-1.52356	6.37637	-13.4564	5.80637e-33	1.45464e-31	64.0795
LINC00863	-0.8825	2.39355	-13.456	5.82819e-33	1.45861e-31	64.0758
LRRC4	-1.24224	4.05816	-13.4551	5.87359e-33	1.46846e-31	64.0681
FHOD1	1.0277	3.785	13.4525	6.00509e-33	1.49979e-31	64.0461
CCBL1	-0.886863	4.03094	-13.4514	6.06406e-33	1.51297e-31	64.0364
CXCR4	1.57384	4.98095	13.4479	6.24644e-33	1.55687e-31	64.007
RAB13	1.06147	6.98464	13.4471	6.28905e-33	1.56589e-31	64.0002
HIVEP3	0.935419	2.6172	13.4431	6.51018e-33	1.61929e-31	63.9659
SURF4	0.746738	6.39734	13.4425	6.54405e-33	1.62605e-31	63.9608
ZMYM6NB	0.968576	4.00701	13.4391	6.74082e-33	1.67324e-31	63.9314
CUL7	0.970954	2.76144	13.4377	6.82429e-33	1.69223e-31	63.9191
S100A10	2.07129	7.41997	13.4371	6.85928e-33	1.69917e-31	63.9141
CD14	1.97861	6.01077	13.4354	6.95674e-33	1.72156e-31	63.9001
FAM26E	0.553694	0.618433	13.4343	7.02362e-33	1.73635e-31	63.8906
LZTS1	1.623	3.15307	13.4337	7.05835e-33	1.74316e-31	63.8857
RGS19	0.94751	4.27066	13.4311	7.21892e-33	1.78101e-31	63.8633
PTPN2	0.80672	4.07566	13.4198	7.95663e-33	1.96102e-31	63.7667
LINGO1	-1.68082	5.47455	-13.4135	8.40356e-33	2.06908e-31	63.7125
AC007375.1	-0.565008	0.544926	-13.4073	8.85773e-33	2.1787e-31	63.6602
C19orf24	0.781303	5.42233	13.4043	9.09053e-33	2.2337e-31	63.6344
GAPDH	0.966516	11.5854	13.4022	9.25826e-33	2.27262e-31	63.6163
SPP1	2.49384	9.8279	13.3957	9.7876e-33	2.40013e-31	63.5611
PAK3	-1.37291	2.41893	-13.3952	9.83676e-33	2.40976e-31	63.5561
IL17D	-1.47793	6.12835	-13.3938	9.94958e-33	2.43494e-31	63.5448
CD164	0.848782	6.19345	13.3916	1.01417e-32	2.47948e-31	63.5258
TMOD2	-1.15092	5.05191	-13.3839	1.08399e-32	2.64751e-31	63.4597
SLC12A7	0.989368	3.41991	13.3831	1.09077e-32	2.66139e-31	63.4535
CLIC4	1.15676	7.01936	13.3826	1.09634e-32	2.6723e-31	63.4484
GRIN1	-2.71756	3.12536	-13.3819	1.10245e-32	2.6845e-31	63.4429
GABRG2	-2.36214	2.29761	-13.3816	1.1057e-32	2.68972e-31	63.44
FAS	1.40731	3.19735	13.381	1.11127e-32	2.70057e-31	63.435
ATP2B2	-1.62319	3.50323	-13.3793	1.12714e-32	2.7364e-31	63.4209
AMER2-AS1	-0.772272	0.779085	-13.3766	1.15419e-32	2.79929e-31	63.3974
BSN	-1.31819	2.31067	-13.3748	1.17146e-32	2.83833e-31	63.3826
TUBB4A	-2.34383	6.63471	-13.3729	1.19096e-32	2.88272e-31	63.3662
STAB1	1.61707	5.48406	13.3673	1.25043e-32	3.02365e-31	63.3179
FCGR3A	2.02612	6.07599	13.3645	1.2802e-32	3.09257e-31	63.2945
FCGRT	1.07711	6.63511	13.3631	1.29625e-32	3.12824e-31	63.2821
SIX5	1.00175	2.25526	13.3617	1.31149e-32	3.16188e-31	63.2705
GPR4	1.11297	2.2413	13.3602	1.32846e-32	3.19961e-31	63.2578
CTSC	1.70127	5.40222	13.3599	1.33233e-32	3.20577e-31	63.2549
ST14	1.52021	2.31514	13.358	1.35352e-32	3.25353e-31	63.2392
APEX2	0.59471	3.31326	13.3563	1.37441e-32	3.30049e-31	63.224
ULBP3	0.9727	0.943693	13.3548	1.39226e-32	3.34005e-31	63.2112
RNASE4	1.23475	2.88417	13.3542	1.39939e-32	3.35385e-31	63.2061
RALGPS1	-0.897887	3.87056	-13.3527	1.41719e-32	3.39317e-31	63.1936
ARHGAP29	1.0839	2.79939	13.3405	1.57309e-32	3.76274e-31	63.0899
GLRX	1.12353	5.34818	13.3385	1.60059e-32	3.82475e-31	63.0727
HOXD10	1.9234	1.42283	13.3262	1.77932e-32	4.24767e-31	62.9676
LUCAT1	1.07733	0.724775	13.3217	1.8502e-32	4.41255e-31	62.9288
SLC35D1	0.809321	2.67597	13.3176	1.91523e-32	4.56316e-31	62.8945
SLC25A41	-0.658156	0.924485	-13.3126	2.00044e-32	4.76152e-31	62.8513
LILRB3	1.42095	1.62118	13.3066	2.10518e-32	5.00593e-31	62.8007
RP11-356I2.4	0.777645	1.02	13.3004	2.22073e-32	5.27554e-31	62.7476
C2	1.55456	3.72945	13.2985	2.25725e-32	5.35705e-31	62.7314
LRRC25	1.28913	2.63644	13.2892	2.44378e-32	5.7941e-31	62.6526
HOXD11	1.6791	1.14722	13.2886	2.4565e-32	5.81859e-31	62.6474
VDR	0.971178	0.794752	13.285	2.53542e-32	5.99967e-31	62.616
WNT7B	-1.80457	2.11417	-13.2847	2.54012e-32	6.00495e-31	62.6142
GPR27	-1.76928	2.97499	-13.2804	2.63718e-32	6.22834e-31	62.577
MAP7D3	0.845535	2.40631	13.2802	2.64163e-32	6.23281e-31	62.5753
IL1RAPL1	-0.750956	1.22007	-13.2642	3.03004e-32	7.14232e-31	62.4391
FGF13	-1.82063	2.97263	-13.2607	3.12099e-32	7.34958e-31	62.4097
WASF3	-1.32755	5.13348	-13.2604	3.12929e-32	7.36201e-31	62.4071
RP11-482M8.3	-0.871675	0.731742	-13.2592	3.1636e-32	7.43552e-31	62.3963
SLIT1	-2.25203	3.84528	-13.2587	3.17576e-32	7.45691e-31	62.3924
SH2D2A	0.972871	0.983023	13.2574	3.21039e-32	7.52756e-31	62.3817
MYCBP	1.04854	3.08701	13.2574	3.21204e-32	7.52756e-31	62.3812
CAMK2G	-1.20807	5.45394	-13.2479	3.48296e-32	8.15462e-31	62.3008
MAN2B1	0.987262	5.31115	13.2366	3.83887e-32	8.97927e-31	62.2042
FRY	-1.07009	4.07911	-13.2264	4.1912e-32	9.79396e-31	62.117
DOCK3	-1.19683	2.87899	-13.224	4.27551e-32	9.98138e-31	62.0972
RP11-508N22.12	-0.34559	0.517595	-13.2223	4.33927e-32	1.01205e-30	62.0825
GABRA3	-1.89162	2.79122	-13.2192	4.45591e-32	1.03826e-30	62.0562
LINC01057	1.1715	2.02669	13.2176	4.51909e-32	1.05167e-30	62.0422
LCP2	1.30681	4.46915	13.2175	4.52211e-32	1.05167e-30	62.0416
SYT15	-1.11804	2.06898	-13.2142	4.65069e-32	1.08054e-30	62.0137
CAPNS1	0.706851	7.84471	13.2134	4.68394e-32	1.08723e-30	62.0066
RP11-395B7.7	1.01575	3.74094	13.2117	4.75116e-32	1.10168e-30	61.9925
DLGAP1	-1.69352	4.26424	-13.2116	4.75524e-32	1.10168e-30	61.9916
DSE	1.08766	3.30341	13.2059	4.99342e-32	1.15576e-30	61.9431
TPTE2P1	-1.10514	1.54422	-13.1974	5.36968e-32	1.24166e-30	61.871
C17orf96	-1.13168	2.74814	-13.1952	5.47411e-32	1.26461e-30	61.8519
PLIN2	1.5334	4.57058	13.192	5.62678e-32	1.29864e-30	61.8246
DCTD	1.21416	5.16788	13.1897	5.73654e-32	1.32272e-30	61.8054
KDELC2	1.21891	3.31263	13.1889	5.77694e-32	1.33078e-30	61.7984
MFSD12	0.615938	5.64601	13.1874	5.85239e-32	1.34688e-30	61.7855
LUZP2	-2.47713	3.90344	-13.1829	6.08429e-32	1.39893e-30	61.747
NCSTN	0.646195	6.30477	13.1788	6.29708e-32	1.44649e-30	61.7128
EIF3I	0.605793	6.97351	13.1737	6.57814e-32	1.50962e-30	61.6695
ETHE1	0.747422	4.57361	13.1707	6.75067e-32	1.54776e-30	61.6438
LHFPL2	1.14072	4.38876	13.1703	6.7745e-32	1.55176e-30	61.6403
AC093850.2	1.14912	0.63339	13.1697	6.80884e-32	1.55815e-30	61.6353
ALDH2	-1.19091	7.13948	-13.1667	6.98467e-32	1.59689e-30	61.6099
ZRANB1	-0.659239	3.86956	-13.1611	7.32944e-32	1.67414e-30	61.5621
C1orf95	-1.5344	3.02123	-13.1582	7.51515e-32	1.71495e-30	61.5373
WARS	1.07476	6.37408	13.157	7.59071e-32	1.73057e-30	61.5273
FCER1G	1.61999	6.5969	13.1555	7.69221e-32	1.75207e-30	61.5142
GCNT1	1.17693	1.63903	13.1526	7.88096e-32	1.79338e-30	61.4901
HEATR2	0.875539	4.2022	13.1521	7.91803e-32	1.80013e-30	61.4854
TP53I13	0.839644	4.95112	13.1464	8.31132e-32	1.88778e-30	61.4373
RPN2	0.857038	6.96939	13.1459	8.34629e-32	1.89395e-30	61.4331
STRA6	1.38484	1.74188	13.1399	8.78962e-32	1.9927e-30	61.3818
RP1-293L6.1	-1.41624	1.05577	-13.1395	8.81832e-32	1.99734e-30	61.3785
TMEM50A	0.718748	6.33632	13.1377	8.95148e-32	2.02562e-30	61.3636
UNC13A	-1.57199	3.44224	-13.1367	9.03529e-32	2.04268e-30	61.3544
NEAT1	1.6484	6.4931	13.1363	9.06313e-32	2.04707e-30	61.3513
DNAJB11	0.900392	6.12181	13.1355	9.12195e-32	2.05845e-30	61.3449
PTPN1	0.699892	4.50093	13.1347	9.18386e-32	2.0705e-30	61.3382
DBNL	0.581449	6.29889	13.1311	9.47525e-32	2.13421e-30	61.3072
USH1C	-2.49974	3.39399	-13.1299	9.57295e-32	2.15422e-30	61.297
EDEM1	0.718382	3.10329	13.1253	9.9577e-32	2.23873e-30	61.2579
CSNK1G2	0.633496	5.36253	13.1252	9.96809e-32	2.239e-30	61.2568
EPHA10	-1.11838	1.37318	-13.1203	1.03889e-31	2.33138e-30	61.2158
PELO	0.709448	3.31282	13.1195	1.04626e-31	2.34575e-30	61.2088
PTPN9	0.778503	4.3339	13.118	1.05966e-31	2.3736e-30	61.1961
SSTR1	-1.51458	1.4144	-13.1141	1.096e-31	2.45274e-30	61.1627
GTF2E2	0.628962	3.88932	13.1126	1.10951e-31	2.48069e-30	61.1505
CA12	2.0611	3.63147	13.1112	1.12296e-31	2.50846e-30	61.1385
TAPBP	0.835994	5.55323	13.111	1.12515e-31	2.51104e-30	61.1366
VIM-AS1	0.674948	0.840983	13.1075	1.15938e-31	2.58507e-30	61.1069
RAB43	0.801274	2.30719	13.1016	1.21947e-31	2.71655e-30	61.0567
HLA-B	1.64936	8.34754	13.0979	1.25836e-31	2.80063e-30	61.0255
TNK2	-1.35604	6.45391	-13.0977	1.26118e-31	2.80435e-30	61.0233
STAT3	0.761069	6.09223	13.0973	1.26478e-31	2.80976e-30	61.0205
PGM2	0.903849	4.02273	13.0966	1.27259e-31	2.82455e-30	61.0144
TMEM60	0.666444	4.41605	13.0935	1.30649e-31	2.89714e-30	60.9883
CDCP1	1.09746	1.35568	13.0928	1.31416e-31	2.91149e-30	60.9825
BTRC	-0.754595	3.64079	-13.0907	1.33885e-31	2.96349e-30	60.964
LAMC3	1.55353	3.05297	13.0878	1.37256e-31	3.03536e-30	60.9393
RP11-626G11.3	1.32729	2.61191	13.0829	1.43113e-31	3.162e-30	60.8978
C22orf39	-0.711569	5.28262	-13.0827	1.4327e-31	3.1626e-30	60.8967
SAMD9L	1.33722	3.18423	13.0777	1.49517e-31	3.2975e-30	60.8544
ABCD1	0.762943	3.04114	13.0752	1.52844e-31	3.36782e-30	60.8325
GMFG	1.17108	4.90899	13.0741	1.54194e-31	3.3945e-30	60.8238
CTB-152G17.6	-0.486609	1.10119	-13.0691	1.60928e-31	3.53955e-30	60.7813
BDKRB2	1.14785	1.15618	13.0672	1.636e-31	3.59505e-30	60.765
XBP1	0.92615	5.36893	13.0669	1.63965e-31	3.59983e-30	60.7628
SOX8	-2.4426	6.81354	-13.0618	1.71392e-31	3.75949e-30	60.7188
PXN	0.752189	5.22605	13.0553	1.8116e-31	3.97017e-30	60.6638
RPRM	-2.03258	3.36848	-13.0529	1.84933e-31	4.04921e-30	60.6433
TRAM1	0.920902	6.02514	13.049	1.91113e-31	4.18076e-30	60.6107
TRPV2	1.01791	2.89845	13.0486	1.91766e-31	4.19128e-30	60.6073
C1QTNF4	-1.70736	2.92337	-13.0443	1.98872e-31	4.3427e-30	60.5712
CYFIP2	-0.936966	5.61575	-13.0418	2.0322e-31	4.43366e-30	60.5497
TPM2	1.37029	6.2067	13.0403	2.05843e-31	4.48527e-30	60.537
RP6-201G10.2	-1.15409	1.76251	-13.0402	2.05954e-31	4.48527e-30	60.5364
NAP1L2	-1.68164	3.4708	-13.04	2.06395e-31	4.49083e-30	60.5343
HIST1H2BK	1.41713	4.721	13.0397	2.06825e-31	4.49618e-30	60.5323
CDR2	0.874339	3.31581	13.0383	2.09413e-31	4.54838e-30	60.5199
FAM163B	-2.32559	2.6285	-13.0364	2.12784e-31	4.61747e-30	60.5041
PPM1M	0.856209	4.11029	13.0336	2.18011e-31	4.72667e-30	60.48
DLGAP3	-1.58613	2.42046	-13.0304	2.23987e-31	4.85193e-30	60.4531
UGCG	0.999291	3.86563	13.027	2.30562e-31	4.98991e-30	60.4244
BCAP31	0.548683	7.22876	13.0227	2.39221e-31	5.17271e-30	60.3878
CD300A	1.26404	3.59068	13.0217	2.4124e-31	5.21173e-30	60.3795
BATF3	1.29459	2.894	13.0214	2.419e-31	5.22135e-30	60.3767
NOTCH3	1.20031	4.35783	13.0209	2.42867e-31	5.23757e-30	60.3728
FERMT3	1.2585	3.90734	13.0196	2.45687e-31	5.29369e-30	60.3613
FAM86B3P	1.01116	1.33849	13.0185	2.47914e-31	5.33695e-30	60.3524
PHC2	0.880684	6.8238	13.018	2.48964e-31	5.35481e-30	60.3482
TMOD3	0.674833	3.80622	13.0155	2.54304e-31	5.46483e-30	60.3271
VAMP8	1.37934	5.19032	13.0152	2.55062e-31	5.4763e-30	60.3242
RP11-680F20.11	-0.764645	0.749255	-13.0119	2.62393e-31	5.62872e-30	60.296
RP4-647J21.1	0.406456	0.326026	13.0063	2.75096e-31	5.89602e-30	60.2491
CTC-525D6.1	-0.561979	0.530691	-13.0002	2.89858e-31	6.20693e-30	60.1972
PSME2	0.874684	6.55187	12.998	2.9529e-31	6.3177e-30	60.1788
PCSK5	0.942243	2.14751	12.9973	2.97129e-31	6.35145e-30	60.1726
ERI1	0.831806	3.13747	12.9968	2.98404e-31	6.36956e-30	60.1684
CLEC11A	1.01595	3.46237	12.9967	2.985e-31	6.36956e-30	60.168
CPB2-AS1	-0.939658	1.89515	-12.9951	3.02654e-31	6.45255e-30	60.1543
SLC39A7	0.706791	6.33041	12.9935	3.06949e-31	6.53839e-30	60.1403
SLC9A6	-0.827984	4.36665	-12.9908	3.14046e-31	6.6837e-30	60.1176
FCHSD1	1.118	3.0157	12.987	3.24368e-31	6.89735e-30	60.0855
C8orf46	-1.336	5.45752	-12.9855	3.28647e-31	6.98224e-30	60.0725
ITGA11	0.952691	1.59546	12.9822	3.38063e-31	7.17603e-30	60.0445
ZFP36L2	1.01388	6.02205	12.9798	3.4501e-31	7.31711e-30	60.0243
JAKMIP3	-1.07401	1.60551	-12.9778	3.50885e-31	7.43523e-30	60.0075
PPP1R9A	-1.09146	2.88642	-12.9713	3.70879e-31	7.85206e-30	59.9525
SLC27A3	1.23978	4.21219	12.9686	3.79492e-31	8.0274e-30	59.9297
AKAP6	-1.14851	4.40824	-12.9679	3.81701e-31	8.06712e-30	59.924
TMUB1	0.739809	5.33474	12.9645	3.92802e-31	8.29453e-30	59.8955
STOX1	-1.53083	2.84308	-12.9623	4.00528e-31	8.45034e-30	59.8762
DLL1	-1.8549	4.17351	-12.9609	4.05277e-31	8.54313e-30	59.8645
SNX22	-2.07412	4.19313	-12.9542	4.28988e-31	9.03511e-30	59.808
XKR8	1.14773	2.21328	12.9515	4.39015e-31	9.23144e-30	59.7851
RFT1	0.638892	3.76774	12.9515	4.39068e-31	9.23144e-30	59.785
PPCS	1.09949	4.71914	12.9456	4.61594e-31	9.69667e-30	59.7353
BZRAP1	-1.51776	4.74352	-12.9446	4.65706e-31	9.7746e-30	59.7265
AATK	-1.88546	4.58178	-12.943	4.72037e-31	9.89762e-30	59.7131
MT-RNR1	-1.21454	12.1124	-12.9429	4.72381e-31	9.89762e-30	59.7124
MEDAG	1.26868	0.900262	12.9422	4.75012e-31	9.94419e-30	59.7069
PQLC3	0.892501	3.32686	12.9418	4.76892e-31	9.97495e-30	59.703
GLUD1P2	-0.853045	1.71704	-12.9404	4.82612e-31	1.00859e-29	59.6911
SHOX2	1.7521	1.49514	12.938	4.92455e-31	1.02828e-29	59.6711
HUS1	0.682347	3.74215	12.9317	5.19661e-31	1.08416e-29	59.6177
RBM47	1.20426	2.48482	12.9295	5.29627e-31	1.10351e-29	59.5989
KCNJ10	-1.55785	5.80576	-12.9294	5.29843e-31	1.10351e-29	59.5984
EN1	1.71596	1.43631	12.9181	5.83458e-31	1.21413e-29	59.5028
RP11-9G1.3	-1.02223	1.64796	-12.9174	5.87e-31	1.22046e-29	59.4968
SCAPER	-0.825491	4.20266	-12.9167	5.9022e-31	1.22611e-29	59.4913
STAC	1.5593	1.36669	12.9135	6.0683e-31	1.25953e-29	59.4638
AC098614.2	0.946729	1.68692	12.9112	6.18636e-31	1.28294e-29	59.4447
TXNDC17	0.771817	6.22231	12.9109	6.20426e-31	1.28556e-29	59.4418
ZBTB18	-0.95786	4.94878	-12.9077	6.37711e-31	1.32025e-29	59.4145
MAP3K6	1.21098	3.56375	12.905	6.52323e-31	1.34936e-29	59.392
NFKB1	0.730024	3.73944	12.9025	6.66421e-31	1.37735e-29	59.3708
NUTM2D	-0.883438	2.6154	-12.8997	6.82309e-31	1.40899e-29	59.3474
TMEM43	0.684828	5.18773	12.8988	6.87487e-31	1.41847e-29	59.3399
RP11-701H24.3	-1.2256	1.76608	-12.8972	6.96791e-31	1.43645e-29	59.3266
SEL1L3	1.70196	3.35263	12.8866	7.62562e-31	1.57071e-29	59.237
AC017002.1	0.603041	0.349306	12.8787	8.16087e-31	1.67954e-29	59.1697
RUFY2	-0.760777	4.07861	-12.8773	8.25378e-31	1.69722e-29	59.1585
STARD10	-0.814669	4.83286	-12.8761	8.34403e-31	1.71424e-29	59.1477
RAB3C	-1.76955	2.48093	-12.876	8.35062e-31	1.71424e-29	59.1469
QPCTL	0.696506	2.5512	12.8713	8.69132e-31	1.78267e-29	59.1072
PGK1	1.07318	8.46495	12.8701	8.7752e-31	1.79836e-29	59.0977
ANO6	1.0863	4.33598	12.8687	8.88207e-31	1.81873e-29	59.0856
ICMT	0.729226	4.54458	12.8671	9.00531e-31	1.84242e-29	59.072
ARPC5	0.854425	6.64952	12.8628	9.34296e-31	1.90989e-29	59.0354
GRIN2C	-1.41403	2.46303	-12.8566	9.84109e-31	2.01003e-29	58.9839
KHNYN	1.10082	3.13794	12.8543	1.00377e-30	2.0479e-29	58.9642
GNB2	0.631023	7.99318	12.8543	1.00433e-30	2.0479e-29	58.9637
RP3-466P17.1	-0.819239	1.19038	-12.8514	1.02865e-30	2.09572e-29	58.9399
LYZ	2.14116	4.18972	12.8508	1.0342e-30	2.10527e-29	58.9346
SNTB2	0.621301	2.33001	12.8504	1.03734e-30	2.10989e-29	58.9316
TXNDC12	0.709151	5.37463	12.8404	1.12986e-30	2.29615e-29	58.8468
PRF1	1.38131	1.5653	12.8377	1.15574e-30	2.3468e-29	58.8243
GBP5	1.38248	1.64244	12.8372	1.16083e-30	2.35517e-29	58.8199
CDH6	1.16906	2.91888	12.8354	1.17838e-30	2.38878e-29	58.805
C7orf41	-1.56082	6.73407	-12.8323	1.21e-30	2.45084e-29	58.7788
CCL2	2.54744	5.88483	12.823	1.31011e-30	2.65139e-29	58.6999
KIAA1244	-1.18979	2.77952	-12.8213	1.3292e-30	2.6878e-29	58.6855
FAM19A2	-1.42817	2.10431	-12.8198	1.34588e-30	2.71925e-29	58.6731
HOTAIRM1	2.04712	2.41402	12.8161	1.38938e-30	2.80482e-29	58.6416
COL12A1	1.51565	2.23273	12.8099	1.4636e-30	2.95219e-29	58.5899
RP11-391M1.4	-0.85557	2.61403	-12.8073	1.49694e-30	3.01694e-29	58.5675
CYR61	2.10239	5.30208	12.8043	1.53585e-30	3.0928e-29	58.5421
BUD31	0.767608	6.84822	12.804	1.53908e-30	3.09674e-29	58.54
CNN3	1.1199	8.45979	12.8	1.59299e-30	3.20257e-29	58.5058
BMP1	1.05126	4.26623	12.7942	1.67263e-30	3.35989e-29	58.4574
PLVAP	1.79028	3.73767	12.7936	1.68174e-30	3.37542e-29	58.452
C1RL-AS1	0.824732	0.791552	12.791	1.71836e-30	3.44607e-29	58.4306
KIAA1107	-1.1079	2.36635	-12.7872	1.77491e-30	3.55655e-29	58.3985
SIGLEC7	1.18064	2.11975	12.7831	1.83744e-30	3.6788e-29	58.3641
SHROOM3	1.19398	1.61463	12.7669	2.10863e-30	4.2176e-29	58.2275
FLII	0.66828	6.54888	12.7668	2.11001e-30	4.2176e-29	58.2268
PHTF1	0.965667	3.55039	12.7578	2.27729e-30	4.54823e-29	58.1511
ACBD7	-1.89597	2.97624	-12.757	2.29426e-30	4.57836e-29	58.1437
TMEM176B	1.71908	5.79078	12.7554	2.32471e-30	4.63531e-29	58.1307
MKNK2	0.768245	5.33075	12.7466	2.5047e-30	4.99011e-29	58.0566
ADRM1	0.525884	6.46861	12.7411	2.6251e-30	5.2257e-29	58.01
ACVRL1	1.02995	3.13363	12.7403	2.64224e-30	5.25553e-29	58.0036
KMO	0.95559	1.0535	12.7396	2.65787e-30	5.2823e-29	57.9977
TCEA3	1.5024	2.60899	12.7391	2.66867e-30	5.29944e-29	57.9937
LINC00966	-1.46052	1.82063	-12.7318	2.83877e-30	5.63262e-29	57.9324
CNTN3	-1.56721	1.70764	-12.7306	2.8677e-30	5.68538e-29	57.9223
RP11-290F20.1	0.607464	0.748491	12.7301	2.88112e-30	5.70734e-29	57.9177
MAST1	-1.40315	4.12597	-12.7253	3.00135e-30	5.94067e-29	57.8771
GEMIN7	0.737821	4.06962	12.7245	3.0223e-30	5.9752e-29	57.8702
CTC-548K16.1	0.777319	0.502987	12.7244	3.02371e-30	5.9752e-29	57.8697
SYNC	1.32375	3.30349	12.7202	3.13386e-30	6.18785e-29	57.8342
PCSK2	-2.0226	2.69975	-12.7188	3.17143e-30	6.2533e-29	57.8224
TCEAL2	-1.74015	6.34252	-12.7187	3.17215e-30	6.2533e-29	57.8222
FAM47E-STBD1	0.8505	1.77886	12.7155	3.25908e-30	6.41947e-29	57.7953
CTD-2396E7.10	-1.89994	3.15968	-12.7141	3.30051e-30	6.49581e-29	57.7828
HDAC1	0.910563	5.32955	12.7136	3.31274e-30	6.51461e-29	57.7791
MAP2	-1.37265	7.07273	-12.7098	3.42221e-30	6.72445e-29	57.7469
LYN	1.13023	4.1234	12.7094	3.4329e-30	6.74001e-29	57.7438
ARL1	0.639831	5.46362	12.7075	3.48999e-30	6.84657e-29	57.7274
APLN	1.5326	5.40287	12.706	3.53403e-30	6.92739e-29	57.7149
CD109	1.11283	1.73566	12.697	3.81234e-30	7.4669e-29	57.6397
PAM	1.03784	6.75365	12.6953	3.86849e-30	7.57078e-29	57.6252
TMEM234	0.712256	3.71823	12.6897	4.05651e-30	7.93237e-29	57.5781
MN1	-1.25283	2.36595	-12.6856	4.19957e-30	8.20552e-29	57.5437
SLAMF8	1.43471	2.19839	12.6847	4.23305e-30	8.2643e-29	57.5358
S100A16	1.34367	6.87193	12.6764	4.54031e-30	8.85706e-29	57.4663
WTAP	0.895098	6.08916	12.6655	4.97946e-30	9.70596e-29	57.3746
C11orf24	0.750573	4.61711	12.6639	5.04865e-30	9.83295e-29	57.361
IL32	1.61607	5.2723	12.6632	5.07473e-30	9.87004e-29	57.3558
FLOT1	0.577866	7.43836	12.6632	5.07581e-30	9.87004e-29	57.3556
USP54	-1.31055	5.41858	-12.662	5.12825e-30	9.96404e-29	57.3454
ELAVL2	-1.78638	2.54734	-12.6591	5.25393e-30	1.02001e-28	57.3214
S100A6	1.47757	8.63479	12.6556	5.41174e-30	1.04981e-28	57.292
CA9	2.22217	2.16621	12.6539	5.49279e-30	1.06456e-28	57.2773
INPP1	-0.74066	5.03493	-12.6538	5.49654e-30	1.06456e-28	57.2766
PINK1-AS	0.621292	1.64187	12.6532	5.52374e-30	1.06898e-28	57.2717
AC004067.5	0.78589	1.01166	12.6526	5.55172e-30	1.07354e-28	57.2667
SERPINB6	0.901875	6.54045	12.6499	5.6821e-30	1.09788e-28	57.2436
MIPOL1	-1.04363	1.74455	-12.6497	5.69253e-30	1.09902e-28	57.2418
AC091878.1	-0.55529	0.431972	-12.6456	5.89273e-30	1.13677e-28	57.2075
MEOX2	2.00914	1.34137	12.6452	5.91199e-30	1.13958e-28	57.2043
NFKB2	0.92063	3.49932	12.642	6.07371e-30	1.16983e-28	57.1775
OSBPL3	1.2195	3.66128	12.6403	6.1611e-30	1.18572e-28	57.1633
CTC-241F20.3	0.639038	1.66904	12.6376	6.30557e-30	1.21256e-28	57.1403
AC006126.4	1.04257	0.743399	12.6369	6.34343e-30	1.21888e-28	57.1344
DGCR9	-1.13571	1.73446	-12.6317	6.62928e-30	1.2728e-28	57.0906
GPR84	1.21332	1.31663	12.6272	6.88492e-30	1.32084e-28	57.0531
RP11-1C8.7	-1.16066	0.964978	-12.6249	7.01993e-30	1.34568e-28	57.0338
OPA3	0.613085	2.71111	12.6234	7.11066e-30	1.36197e-28	57.0211
NFE2L3	1.07939	2.45611	12.6233	7.11609e-30	1.36197e-28	57.0203
TTC38	0.844833	3.76117	12.6212	7.23921e-30	1.38444e-28	57.0033
ARPC4	0.557185	7.17232	12.618	7.44321e-30	1.42234e-28	56.9757
CPA4	1.03087	1.05378	12.6156	7.59396e-30	1.45001e-28	56.9558
HS2ST1	0.879445	4.24514	12.6115	7.86319e-30	1.50024e-28	56.9212
YPEL4	-1.26857	3.39252	-12.6094	8.00446e-30	1.52599e-28	56.9036
FLJ30594	-1.60113	2.8806	-12.6084	8.07185e-30	1.53763e-28	56.8952
FTL	1.32303	11.4999	12.6003	8.63775e-30	1.64415e-28	56.828
PCDH11X	-1.23834	1.26096	-12.5953	9.01373e-30	1.71437e-28	56.7857
MYT1L	-1.97872	2.35135	-12.593	9.19029e-30	1.74659e-28	56.7665
CBLN2	-1.71435	1.76166	-12.5902	9.41068e-30	1.78708e-28	56.7429
UBE2J2	0.644772	5.53518	12.5887	9.52759e-30	1.80786e-28	56.7307
TICAM2	0.910165	1.55597	12.587	9.66834e-30	1.83314e-28	56.7161
RP11-21A7A.2	-1.2075	1.60561	-12.5841	9.90431e-30	1.87642e-28	56.6922
TNFRSF10C	1.04853	1.9366	12.5827	1.00254e-29	1.89788e-28	56.6801
LINC00925	-1.91572	4.54418	-12.5823	1.00614e-29	1.90322e-28	56.6766
AP2S1	0.840786	6.51629	12.5801	1.02466e-29	1.93674e-28	56.6585
YKT6	0.658575	6.5204	12.5785	1.03902e-29	1.96237e-28	56.6447
ITPK1	-0.979676	6.60171	-12.5755	1.06542e-29	2.01066e-28	56.6198
CHRM1	-1.6975	1.88464	-12.5741	1.07811e-29	2.03302e-28	56.608
UNC45A	0.683847	4.99796	12.573	1.08798e-29	2.05005e-28	56.599
ACOT9	0.943347	4.24871	12.5707	1.10982e-29	2.08959e-28	56.5793
GAREML	-1.41525	4.25602	-12.5689	1.12627e-29	2.11869e-28	56.5647
ZNF600	0.719661	1.304	12.5688	1.12702e-29	2.11869e-28	56.564
RHBDL3	-1.64248	3.97047	-12.5658	1.1563e-29	2.17206e-28	56.5385
NMNAT2	-1.69098	3.64902	-12.5657	1.15747e-29	2.17258e-28	56.5375
AC062021.1	-1.95569	1.41849	-12.5637	1.17698e-29	2.2075e-28	56.521
SLC2A4RG	1.02338	4.81919	12.5612	1.20178e-29	2.25228e-28	56.5003
EN2	1.06011	1.17572	12.5587	1.228e-29	2.29964e-28	56.4788
H6PD	0.836351	3.51964	12.5585	1.22971e-29	2.30108e-28	56.4775
WDFY3-AS2	-1.10521	3.03383	-12.5532	1.28598e-29	2.40451e-28	56.4331
F3	1.7396	5.94794	12.5473	1.3515e-29	2.52508e-28	56.3837
DISP2	-1.15222	2.6392	-12.5432	1.39979e-29	2.61302e-28	56.3489
RP11-75C9.1	-1.16556	2.42401	-12.5431	1.40072e-29	2.61302e-28	56.3482
TMEM106C	1.02157	5.75948	12.5421	1.41254e-29	2.63307e-28	56.3399
CCDC9	0.7645	3.80195	12.5419	1.41509e-29	2.6358e-28	56.3381
PI4K2B	0.710089	3.25654	12.5389	1.45092e-29	2.70046e-28	56.3133
PHLPP1	-1.00137	4.96279	-12.5334	1.52e-29	2.82687e-28	56.2671
SERPINB1	1.26408	4.00405	12.5319	1.53886e-29	2.85976e-28	56.2549
RP11-23P13.7	0.993505	1.74139	12.5313	1.54632e-29	2.87143e-28	56.2501
SERPINA3	2.81396	7.54661	12.5307	1.55544e-29	2.88616e-28	56.2443
ZFP36	1.68339	6.30233	12.5297	1.56827e-29	2.90776e-28	56.2361
SMIM18	-1.60345	2.16166	-12.5293	1.57276e-29	2.91386e-28	56.2333
GALNT4	0.837696	1.78603	12.5286	1.58234e-29	2.92937e-28	56.2273
GMPPA	0.645827	4.81516	12.5278	1.59331e-29	2.94743e-28	56.2204
NCF1C	1.08732	1.86026	12.5263	1.61381e-29	2.9831e-28	56.2077
TREML3P	0.730601	0.449708	12.5261	1.61624e-29	2.98531e-28	56.2062
GRIN3A	-1.34593	1.23354	-12.5245	1.63858e-29	3.02428e-28	56.1926
HMGCLL1	-1.35924	1.69329	-12.52	1.70112e-29	3.13734e-28	56.1554
CNN2	1.51069	4.13369	12.5179	1.73165e-29	3.19123e-28	56.1378
INPP5A	-0.661642	3.82858	-12.5154	1.7685e-29	3.25666e-28	56.1169
CYTIP	1.12035	2.14375	12.5113	1.83045e-29	3.36819e-28	56.0827
GPNMB	2.28047	5.27221	12.5104	1.84511e-29	3.39261e-28	56.0748
FAM26F	1.47876	2.94094	12.5098	1.85458e-29	3.40744e-28	56.0697
IKBKE	0.88173	2.20587	12.5055	1.92298e-29	3.53045e-28	56.0338
NUTM2A	-0.76827	1.49916	-12.5022	1.97764e-29	3.62807e-28	56.006
EFEMP1	1.84596	6.92874	12.5004	2.00743e-29	3.67993e-28	55.9911
NID2	1.23204	3.63735	12.4989	2.03197e-29	3.71952e-28	55.9791
SYN1	-2.07367	4.02129	-12.4989	2.03208e-29	3.71952e-28	55.979
STMN4	-1.80014	6.11008	-12.4962	2.08026e-29	3.80484e-28	55.9558
RP11-268P4.5	-1.08311	1.12102	-12.4914	2.1661e-29	3.95887e-28	55.9156
ATL1	-1.07716	4.22609	-12.4912	2.16816e-29	3.95965e-28	55.9147
MOB3C	0.702722	3.37299	12.487	2.24729e-29	4.10109e-28	55.8791
FOXO4	-0.870652	4.02937	-12.4823	2.33751e-29	4.26253e-28	55.8401
PLCH2	-1.39504	2.52608	-12.4807	2.36923e-29	4.31714e-28	55.8267
IL15RA	0.904265	2.18986	12.4804	2.37569e-29	4.32567e-28	55.824
ITGA7	1.30569	6.03987	12.4801	2.38226e-29	4.3344e-28	55.8212
FBLN5	1.62771	3.91069	12.4741	2.50603e-29	4.55619e-28	55.771
RP11-713C5.1	-1.58613	2.1985	-12.4739	2.5094e-29	4.55889e-28	55.7697
MAPT-AS1	-1.42213	2.25249	-12.4705	2.58159e-29	4.68655e-28	55.7415
FLNC	1.93937	3.40175	12.4695	2.60341e-29	4.72264e-28	55.7332
MICB	0.889891	1.45297	12.4688	2.61977e-29	4.74876e-28	55.7269
SYT9	-1.13687	1.82314	-12.461	2.79722e-29	5.06666e-28	55.6619
CPVL	1.3772	4.7263	12.4591	2.84189e-29	5.14374e-28	55.6462
RNF219-AS1	-1.64053	2.36851	-12.4571	2.89161e-29	5.22984e-28	55.629
SECTM1	1.32903	2.40622	12.4561	2.91423e-29	5.26683e-28	55.6212
ALDH16A1	0.752994	3.65305	12.452	3.01667e-29	5.44697e-28	55.587
PODNL1	1.51779	1.80984	12.452	3.01838e-29	5.44697e-28	55.5864
NKAIN4	-2.18356	6.11472	-12.4513	3.0354e-29	5.47361e-28	55.5808
TPI1	0.857786	9.07355	12.4509	3.04586e-29	5.48841e-28	55.5774
MUC1	1.23941	3.37681	12.4492	3.08791e-29	5.56007e-28	55.5638
CAPN5	1.25208	4.78544	12.4413	3.30054e-29	5.93853e-28	55.4977
LEPROT	0.579124	4.93101	12.4412	3.30532e-29	5.94274e-28	55.4963
RUNX3	0.86428	1.56247	12.4407	3.31856e-29	5.96213e-28	55.4923
SVIL	1.2456	2.52174	12.4342	3.50382e-29	6.29034e-28	55.4384
OR13E1P	-0.892505	1.59679	-12.4338	3.51728e-29	6.30983e-28	55.4346
PCDH15	-2.20711	3.42683	-12.431	3.60158e-29	6.4563e-28	55.4111
TARSL2	-0.739385	3.94182	-12.4272	3.7166e-29	6.65758e-28	55.3799
ARHGDIA	0.554906	7.87654	12.4255	3.76969e-29	6.74771e-28	55.3658
RP11-401P9.4	-1.52815	3.45143	-12.4161	4.0796e-29	7.29708e-28	55.2874
ACTN4	0.81463	7.56068	12.4158	4.09096e-29	7.31203e-28	55.2847
TOM1L1	1.53449	2.36696	12.4101	4.29074e-29	7.66348e-28	55.2374
JMJD6	0.69184	4.44309	12.4064	4.42916e-29	7.90489e-28	55.2059
SLC20A1	1.0245	4.72214	12.403	4.55559e-29	8.12458e-28	55.1779
FAM196B	-1.14905	1.43253	-12.3997	4.68514e-29	8.34951e-28	55.1501
MLX	0.594244	4.97962	12.3953	4.8593e-29	8.65354e-28	55.1139
CHI3L2	3.04823	5.5527	12.392	4.9976e-29	8.88908e-28	55.0861
KIF5A	-1.83162	5.65257	-12.392	4.99888e-29	8.88908e-28	55.0858
TMEM51	0.879653	3.44584	12.3901	5.07674e-29	9.02095e-28	55.0705
LINC00632	-1.46795	2.95656	-12.389	5.1243e-29	9.09881e-28	55.0612
A2M	1.19031	7.89208	12.386	5.2537e-29	9.32177e-28	55.0365
PTBP1	0.90487	6.63914	12.3804	5.51e-29	9.76941e-28	54.9892
TNFRSF11B	1.52043	1.83741	12.3798	5.53694e-29	9.81003e-28	54.9844
RP3-525N10.2	-1.35205	4.75129	-12.3783	5.60428e-29	9.92211e-28	54.9724
RP11-783K16.10	-0.857343	0.782868	-12.3782	5.60903e-29	9.92329e-28	54.9715
RP11-116N8.1	-1.00241	1.22058	-12.3772	5.65736e-29	1.00015e-27	54.963
PVRL1	-1.04111	4.09889	-12.3751	5.76162e-29	1.01784e-27	54.9449
SLC1A5	1.28181	3.54892	12.3738	5.82217e-29	1.02779e-27	54.9345
DOK1	0.752367	4.09349	12.3732	5.85164e-29	1.03225e-27	54.9295
HBEGF	1.17652	3.76882	12.3695	6.03593e-29	1.06399e-27	54.8987
LGR5	-1.29112	1.83684	-12.3675	6.14125e-29	1.08155e-27	54.8816
MRPL32	0.690368	5.29695	12.3674	6.14447e-29	1.08155e-27	54.8811
MMP2	1.40219	5.089	12.3654	6.2471e-29	1.09882e-27	54.8646
RP11-231C18.1	-2.57045	3.19517	-12.3642	6.31024e-29	1.10912e-27	54.8546
SLC4A2	0.844985	5.86752	12.3595	6.56388e-29	1.15287e-27	54.8155
LAIR1	1.44859	4.69617	12.3594	6.57314e-29	1.15367e-27	54.8141
LRRC20	-0.859025	3.89181	-12.3547	6.8363e-29	1.19899e-27	54.7752
EXOC3L1	0.863241	1.8299	12.3484	7.20485e-29	1.26272e-27	54.7231
RP11-513M16.8	-1.04853	2.21294	-12.347	7.29452e-29	1.27751e-27	54.7108
CNTFR	-1.61291	4.92465	-12.3439	7.48153e-29	1.30932e-27	54.6857
GAL3ST4	1.08839	4.56588	12.3433	7.5194e-29	1.315e-27	54.6807
RP11-624M8.1	-1.21625	1.52135	-12.3427	7.55738e-29	1.3207e-27	54.6757
NCF1	1.20652	2.78885	12.3408	7.68395e-29	1.34185e-27	54.6592
KCNN1	-1.39656	2.65984	-12.3403	7.71362e-29	1.34607e-27	54.6554
IL1RN	1.7096	1.69577	12.3342	8.11869e-29	1.41574e-27	54.6046
TAP1	1.0965	5.30504	12.3294	8.45291e-29	1.47296e-27	54.5646
SATB1	-1.08124	4.99025	-12.3274	8.59247e-29	1.49539e-27	54.5483
SOD3	1.60285	3.29526	12.3274	8.59393e-29	1.49539e-27	54.5482
AC144521.1	-1.20259	1.74761	-12.326	8.69898e-29	1.51259e-27	54.5361
MFSD4	-1.34483	3.024	-12.3253	8.74793e-29	1.52002e-27	54.5305
FAM43A	0.970897	2.48966	12.3235	8.88094e-29	1.54203e-27	54.5156
GAPT	1.24957	1.92475	12.3204	9.11448e-29	1.58145e-27	54.4898
PIM1	1.10619	3.94715	12.3122	9.76135e-29	1.69248e-27	54.4218
CLEC18B	1.61334	2.6932	12.3119	9.78505e-29	1.69538e-27	54.4194
TOM1L2	-0.78319	5.45026	-12.3108	9.8804e-29	1.71068e-27	54.4098
SAA2	2.47911	1.38056	12.3081	1.01081e-28	1.74886e-27	54.3871
USP30-AS1	0.849427	0.76286	12.307	1.01979e-28	1.76314e-27	54.3784
CTBS	1.00415	3.40734	12.3004	1.07741e-28	1.86144e-27	54.3238
RAI14	0.967007	3.81383	12.2993	1.08743e-28	1.87742e-27	54.3147
LIFR-AS1	-0.814583	2.24247	-12.2974	1.10523e-28	1.9068e-27	54.2985
HIC1	1.01122	2.12563	12.2961	1.1176e-28	1.92677e-27	54.2875
KTI12	0.611128	3.1703	12.2934	1.14326e-28	1.96961e-27	54.265
NCAM1	-1.18523	7.75653	-12.2887	1.18924e-28	2.04683e-27	54.2259
SLC6A1	-1.51424	5.4966	-12.2886	1.18976e-28	2.04683e-27	54.2254
CCDC86	0.5916	4.40567	12.2869	1.20693e-28	2.07489e-27	54.2112
DLG2	-1.28327	3.67398	-12.2868	1.20822e-28	2.07565e-27	54.2101
KLF10	1.13873	3.86687	12.2847	1.22895e-28	2.10978e-27	54.1933
CTB-1I21.1	-1.26514	0.908687	-12.2839	1.23793e-28	2.12368e-27	54.186
IDI1	-1.08176	5.59047	-12.2815	1.26322e-28	2.16555e-27	54.166
PTGS1	1.2799	3.30026	12.2795	1.28359e-28	2.19891e-27	54.1501
SLC50A1	0.699389	4.09079	12.2771	1.31008e-28	2.24272e-27	54.1298
FAM111A	1.00846	3.9281	12.269	1.40188e-28	2.39819e-27	54.0626
TMEM173	1.02182	3.96043	12.2682	1.41141e-28	2.41278e-27	54.0559
YIPF2	0.527264	5.17315	12.2678	1.41629e-28	2.41943e-27	54.0525
CLDN7	0.94464	1.63545	12.2651	1.44899e-28	2.47356e-27	54.0299
SLFN12	0.937163	1.91073	12.2644	1.45751e-28	2.48636e-27	54.024
CYBA	1.4044	6.34177	12.2605	1.5049e-28	2.5654e-27	53.9923
ETV7	0.87968	1.05284	12.2594	1.51986e-28	2.58908e-27	53.9825
SLC30A5	0.632955	4.66421	12.2585	1.53073e-28	2.60578e-27	53.9754
PSRC1	1.32839	5.68318	12.2577	1.54093e-28	2.62131e-27	53.9688
GRIK2	-1.61235	3.59784	-12.2574	1.54451e-28	2.62555e-27	53.9665
FAM149B1	-0.635191	4.39549	-12.2507	1.63416e-28	2.77602e-27	53.9105
MB21D1	0.806748	1.30956	12.2492	1.65513e-28	2.80968e-27	53.8979
GRIA4	-1.80918	4.94264	-12.2401	1.78588e-28	3.02952e-27	53.8224
IRAK1	0.686035	5.823	12.2397	1.79203e-28	3.03783e-27	53.819
NKD1	-1.33712	3.20756	-12.2381	1.81608e-28	3.07646e-27	53.8058
CA3	2.11981	2.08664	12.2371	1.83047e-28	3.09869e-27	53.798
TWSG1	0.935132	4.40555	12.2366	1.83925e-28	3.11137e-27	53.7932
DHDDS	0.613374	4.598	12.2345	1.87161e-28	3.16392e-27	53.7759
IFITM2	1.32369	6.14095	12.2325	1.90287e-28	3.21452e-27	53.7595
BATF	1.14702	1.45703	12.2317	1.91505e-28	3.23286e-27	53.7532
JAK3	1.17809	1.78735	12.2301	1.94227e-28	3.27653e-27	53.7392
SLC15A3	1.28347	5.00638	12.2256	2.01654e-28	3.39946e-27	53.7019
TTC4	0.565213	4.10332	12.2208	2.09881e-28	3.53571e-27	53.6623
IL1R1	1.4574	2.57391	12.2189	2.13282e-28	3.59051e-27	53.6463
ERBB4	-1.12612	2.27107	-12.2177	2.15352e-28	3.62287e-27	53.6367
SSR1	0.707569	5.8945	12.2153	2.19771e-28	3.69464e-27	53.6166
HPCAL4	-2.11262	3.4204	-12.215	2.20325e-28	3.7014e-27	53.6141
CXXC4	-1.30059	3.08425	-12.2102	2.29395e-28	3.85111e-27	53.5741
NDUFA6-AS1	-0.900739	3.5707	-12.2079	2.33818e-28	3.92266e-27	53.5551
ZCCHC9	0.620121	3.94902	12.2059	2.37743e-28	3.98576e-27	53.5386
PLCB1	-1.2678	4.00045	-12.2034	2.42715e-28	4.06632e-27	53.5181
VSTM2A	-2.3296	2.99431	-12.2029	2.43796e-28	4.08162e-27	53.5136
LGALS8	0.809257	4.17718	12.2017	2.46251e-28	4.11987e-27	53.5037
RHOQ	0.63982	5.55862	12.2004	2.48839e-28	4.16031e-27	53.4933
PIK3R6	0.786102	1.33566	12.1993	2.51286e-28	4.19834e-27	53.4836
FBLN7	1.53258	2.38192	12.1946	2.61345e-28	4.3634e-27	53.4447
ITGB2	1.45376	5.67745	12.1929	2.64954e-28	4.42063e-27	53.4311
SRA1	0.531003	5.12243	12.1913	2.6849e-28	4.47655e-27	53.4179
AP000695.6	0.434489	0.326377	12.1891	2.73568e-28	4.55809e-27	53.3993
CCDC137	0.611415	4.32349	12.184	2.85325e-28	4.75073e-27	53.3576
SLC29A1	0.868565	4.58848	12.1781	2.99748e-28	4.98746e-27	53.3087
SMAGP	0.905808	1.84449	12.1766	3.03594e-28	5.048e-27	53.296
MGST2	0.972973	4.73281	12.1736	3.11418e-28	5.17457e-27	53.2708
PLEKHG2	1.18328	4.28906	12.1682	3.25612e-28	5.40672e-27	53.2266
RASGEF1C	-1.31248	2.8949	-12.1665	3.30328e-28	5.48128e-27	53.2123
ACP2	0.541788	5.19508	12.1663	3.30948e-28	5.48783e-27	53.2104
CTD-2396E7.9	-1.88364	2.89826	-12.1615	3.44434e-28	5.70756e-27	53.1708
RAB8A	0.804189	5.16901	12.1606	3.46897e-28	5.74446e-27	53.1637
PDGFD	1.34518	1.8413	12.1569	3.58055e-28	5.9252e-27	53.1323
GRWD1	0.839433	3.85997	12.153	3.69693e-28	6.11363e-27	53.1006
DERL2	0.683174	5.25966	12.1508	3.76691e-28	6.22513e-27	53.082
SLC35F6	0.556282	4.46217	12.1496	3.80487e-28	6.28359e-27	53.0721
RGR	-1.80848	2.71697	-12.1489	3.8278e-28	6.31717e-27	53.0661
ATF3	1.54101	4.40402	12.1446	3.96463e-28	6.53854e-27	53.0313
KLF6	0.996498	5.07106	12.1424	4.04053e-28	6.65922e-27	53.0124
CHST12	0.618404	4.00624	12.141	4.08741e-28	6.73192e-27	53.001
PSMB8	1.06002	5.71693	12.1399	4.12322e-28	6.7863e-27	52.9923
AMZ1	-1.29567	1.96874	-12.1261	4.62653e-28	7.60953e-27	52.8781
TBXA2R	0.879282	1.62431	12.1193	4.89917e-28	8.05251e-27	52.8213
C5orf15	0.714918	5.21491	12.1177	4.96281e-28	8.15161e-27	52.8085
SMAD9	-1.20349	3.76234	-12.1151	5.07256e-28	8.32626e-27	52.7868
GRAP	0.937614	2.38795	12.1148	5.08479e-28	8.3407e-27	52.7844
RALGAPA1	-0.704971	4.32777	-12.1145	5.09757e-28	8.35603e-27	52.7819
CDIP1	-0.727455	6.09743	-12.1136	5.13681e-28	8.41468e-27	52.7743
PTGR1	1.05737	4.58489	12.1127	5.17424e-28	8.47029e-27	52.7671
MICU1	-0.667165	5.44004	-12.11	5.29478e-28	8.66179e-27	52.7442
FYCO1	0.632481	2.86006	12.107	5.42739e-28	8.87277e-27	52.7197
S1PR3	1.53637	4.07	12.1047	5.53097e-28	9.03603e-27	52.7009
OAT	-0.73892	6.07845	-12.1037	5.58042e-28	9.11069e-27	52.6921
SLC25A27	-1.15792	4.23677	-12.1018	5.66582e-28	9.24391e-27	52.6771
KBTBD7	-0.701055	2.6685	-12.1015	5.67999e-28	9.26081e-27	52.6746
ELMO1	-1.2681	6.07296	-12.0992	5.79343e-28	9.43945e-27	52.655
LRRFIP1	0.719924	5.01466	12.0962	5.93573e-28	9.66482e-27	52.6309
SEC61G	1.85924	7.54211	12.0931	6.09307e-28	9.91438e-27	52.6049
FBP1	1.22085	2.26819	12.0918	6.15978e-28	1.00162e-26	52.5941
CXCL10	2.01411	2.39247	12.0908	6.20964e-28	1.00906e-26	52.5861
KBTBD11	-1.28442	3.95907	-12.0857	6.47876e-28	1.05208e-26	52.544
PLA2G5	2.06426	2.68805	12.0825	6.6549e-28	1.07997e-26	52.5174
EVA1C	1.41762	3.94657	12.0805	6.76905e-28	1.09776e-26	52.5006
RTCA	0.654004	4.35419	12.0747	7.1002e-28	1.1507e-26	52.4532
JUNB	1.56483	6.53432	12.0673	7.55254e-28	1.22319e-26	52.3919
RP11-54A9.1	0.800859	0.700316	12.0652	7.6876e-28	1.24424e-26	52.3743
FRA10AC1	-0.763185	4.5439	-12.0636	7.78949e-28	1.25989e-26	52.3613
RGS3	1.10616	4.4726	12.0631	7.82054e-28	1.26407e-26	52.3573
UBE2QL1	-1.49001	2.46012	-12.0579	8.16616e-28	1.31906e-26	52.3144
BRINP1	-1.79333	3.48929	-12.0451	9.08337e-28	1.46624e-26	52.2088
PDK3	0.876663	2.37713	12.0432	9.22984e-28	1.48889e-26	52.193
WDR86	-1.1617	2.84864	-12.0423	9.3033e-28	1.49975e-26	52.1851
PCDH18	1.11922	3.0888	12.0407	9.42602e-28	1.51853e-26	52.1721
RARRES2	2.45855	4.18854	12.0392	9.5477e-28	1.53711e-26	52.1594
EPHB4	1.07755	3.30669	12.0377	9.66292e-28	1.55463e-26	52.1475
CCDC102A	0.884466	2.48805	12.0353	9.8623e-28	1.58566e-26	52.1272
CTC-1337H24.1	0.954739	1.05274	12.0339	9.97193e-28	1.60223e-26	52.1163
MYBPH	1.54195	1.00111	12.0327	1.00741e-27	1.61757e-26	52.1061
FBLL1	-1.30831	3.52731	-12.0309	1.02256e-27	1.64082e-26	52.0913
BEX1	-1.77788	7.51758	-12.0306	1.02544e-27	1.64435e-26	52.0886
DMRTC1B	-1.15771	2.53846	-12.0285	1.04362e-27	1.67241e-26	52.0711
SLC25A37	0.813	4.00481	12.0187	1.13196e-27	1.81277e-26	51.9905
H2AFJ	1.11113	3.95932	12.0182	1.13649e-27	1.81883e-26	51.9866
DAAM2	-1.93657	5.77561	-12.0158	1.1593e-27	1.85412e-26	51.9668
MAFK	0.881049	3.87127	12.0142	1.17465e-27	1.87743e-26	51.9538
ZNF593	0.634972	3.02083	12.0138	1.17869e-27	1.88266e-26	51.9504
IGF2BP3	1.79358	2.02472	12.008	1.23701e-27	1.97451e-26	51.9025
MOV10	0.929513	4.80126	12.0069	1.24871e-27	1.99188e-26	51.8931
TMEM254-AS1	-0.800702	2.04488	-12.0042	1.2769e-27	2.03552e-26	51.871
GK	0.771114	3.11874	12.0019	1.30134e-27	2.0731e-26	51.8522
SNX20	1.06043	1.6432	11.9997	1.32584e-27	2.11076e-26	51.8337
ZC3HAV1	0.751016	3.82374	11.9995	1.32798e-27	2.11278e-26	51.8321
TNFRSF1B	1.16697	3.87062	11.9965	1.3614e-27	2.16453e-26	51.8074
C5orf30	-0.809523	3.61184	-11.991	1.42419e-27	2.26289e-26	51.7627
TEAD4	1.43729	2.39743	11.9883	1.45674e-27	2.3131e-26	51.7403
NBEA	-1.01862	2.90464	-11.9879	1.46155e-27	2.31922e-26	51.737
RGS9	-1.42823	2.94358	-11.9874	1.46832e-27	2.32845e-26	51.7324
SRGN	1.37842	6.2359	11.9869	1.4741e-27	2.33608e-26	51.7285
PML	0.672453	4.55072	11.9862	1.48324e-27	2.34905e-26	51.7224
EXT2	0.657017	4.95657	11.9833	1.51874e-27	2.4037e-26	51.699
NECAP2	0.789448	5.70417	11.9819	1.53609e-27	2.42958e-26	51.6877
TMEM115	0.49816	5.01552	11.9811	1.54663e-27	2.44466e-26	51.6809
ACTG2	1.87302	2.506	11.9789	1.5752e-27	2.48821e-26	51.6627
SYN3	-1.30026	2.23137	-11.9785	1.58017e-27	2.49443e-26	51.6596
MOB1A	0.721665	4.90114	11.9784	1.58179e-27	2.49537e-26	51.6586
AFF2	-1.16879	1.52694	-11.9759	1.61436e-27	2.5451e-26	51.6384
WSCD2	-1.36203	1.4641	-11.9726	1.66043e-27	2.61604e-26	51.6105
SREBF2	-0.875293	5.66312	-11.9719	1.66893e-27	2.62772e-26	51.6054
AEBP1	2.10557	6.04271	11.9715	1.6748e-27	2.63526e-26	51.6019
C1orf162	1.31518	4.14408	11.9682	1.72108e-27	2.70633e-26	51.5749
TGFB3	0.964254	4.42996	11.9654	1.76227e-27	2.76932e-26	51.5514
AKR1C3	-1.63113	4.13404	-11.9641	1.78119e-27	2.79724e-26	51.5408
IRF3	0.825724	5.50269	11.9565	1.8974e-27	2.97781e-26	51.4782
OLIG1	-2.30529	7.68484	-11.9541	1.93562e-27	3.03585e-26	51.4584
TPD52L2	0.518607	6.06546	11.9536	1.94378e-27	3.04667e-26	51.4542
ALG3	0.642168	4.64753	11.953	1.9538e-27	3.06041e-26	51.4491
RANBP17	-1.0528	1.78823	-11.9501	2.00066e-27	3.1318e-26	51.4256
DDX60L	0.955673	2.95233	11.9491	2.01729e-27	3.1558e-26	51.4174
SHCBP1	1.1381	2.33133	11.9486	2.02513e-27	3.16603e-26	51.4135
ARPC1A	0.557184	6.66615	11.9453	2.0819e-27	3.25268e-26	51.3861
CRHR1-IT1	-0.805939	4.42053	-11.9422	2.13628e-27	3.33551e-26	51.3605
ITGB5	1.07453	5.51243	11.9417	2.14481e-27	3.34667e-26	51.3566
TMEM170B	-0.863028	3.43729	-11.9402	2.1723e-27	3.38739e-26	51.3439
EFNA4	0.867721	1.99079	11.9363	2.24406e-27	3.49706e-26	51.3117
RP11-357K6.1	-1.26214	1.33599	-11.9355	2.25839e-27	3.51713e-26	51.3054
PODXL	0.911417	5.1283	11.9343	2.28009e-27	3.54865e-26	51.2959
RP11-680A11.5	0.814861	1.2455	11.9301	2.3606e-27	3.67161e-26	51.2615
DNASE1L1	0.703051	3.68251	11.9282	2.3984e-27	3.72802e-26	51.2457
MDK	1.72771	6.68711	11.9162	2.65089e-27	4.11784e-26	51.1465
IKZF5	-0.716057	3.58677	-11.9145	2.68667e-27	4.17078e-26	51.1332
IL2RA	1.43197	1.1211	11.9141	2.69554e-27	4.18186e-26	51.1299
PSMB9	1.15641	5.45908	11.9131	2.71791e-27	4.21389e-26	51.1217
MAPK13	1.16455	2.14693	11.9129	2.72373e-27	4.22022e-26	51.1196
RPS6KL1	-1.02737	4.12427	-11.912	2.7428e-27	4.24706e-26	51.1127
KCTD9	0.742982	3.14165	11.9105	2.77711e-27	4.29745e-26	51.1003
FAM66C	-0.87997	3.10551	-11.9096	2.7989e-27	4.32841e-26	51.0926
CDK2	1.2781	4.2942	11.9092	2.80873e-27	4.34087e-26	51.0891
DMRTA2	1.55867	1.28656	11.9081	2.83331e-27	4.37608e-26	51.0804
TBL2	0.651002	4.7505	11.9047	2.91435e-27	4.49838e-26	51.0525
SLC38A6	0.692151	3.3995	11.9029	2.9585e-27	4.56364e-26	51.0376
ZNF98	-1.09359	1.0739	-11.9001	3.02707e-27	4.66645e-26	51.0148
PODXL2	-1.08747	5.91356	-11.8901	3.28954e-27	5.06784e-26	50.9324
SMIM4	0.904312	4.78036	11.8871	3.37115e-27	5.19028e-26	50.9081
PARP10	0.965713	4.79374	11.8845	3.44663e-27	5.30314e-26	50.8861
IFI16	1.12304	6.09217	11.883	3.48822e-27	5.36375e-26	50.8742
NAGA	0.775507	4.14454	11.8802	3.56917e-27	5.48476e-26	50.8514
SPRY2	1.06677	5.42936	11.874	3.75852e-27	5.77208e-26	50.8002
BCRP2	-1.00464	2.08923	-11.8738	3.76406e-27	5.77694e-26	50.7987
TPPP	-1.92004	4.55384	-11.8735	3.77533e-27	5.79059e-26	50.7957
NTSR2	-2.23935	3.03594	-11.8732	3.78364e-27	5.79968e-26	50.7936
SHD	-2.60193	5.09279	-11.873	3.79075e-27	5.80691e-26	50.7917
KIF3A	-0.891334	4.39299	-11.8723	3.81211e-27	5.83596e-26	50.7861
BCKDK	0.499228	5.21939	11.8721	3.81665e-27	5.83923e-26	50.785
ARHGAP9	1.07985	3.49559	11.8716	3.8325e-27	5.85979e-26	50.7808
CTB-36H16.2	-0.662009	1.58836	-11.869	3.91593e-27	5.98361e-26	50.7595
B2M	1.06248	12.0097	11.8679	3.95351e-27	6.03723e-26	50.75
FAM171A2	-1.08945	3.6595	-11.867	3.98166e-27	6.07641e-26	50.743
SAMD9	1.07882	2.55854	11.8657	4.0258e-27	6.13991e-26	50.732
SOCS2	1.52695	3.89385	11.8651	4.04433e-27	6.16431e-26	50.7275
PPP1R3E	-0.801218	3.754	-11.8647	4.0587e-27	6.18233e-26	50.724
PRLHR	-1.81705	1.38982	-11.8641	4.0778e-27	6.20754e-26	50.7193
CMTM4	-1.03443	4.67701	-11.8593	4.24487e-27	6.45784e-26	50.6795
RP11-118K6.3	-0.917201	1.48339	-11.8581	4.2855e-27	6.51557e-26	50.67
CASP3	0.864638	4.48224	11.8562	4.35392e-27	6.61546e-26	50.6543
TRIM5	0.943391	3.28761	11.8552	4.39256e-27	6.67e-26	50.6456
LOXL1-AS1	0.940042	1.00296	11.8521	4.50559e-27	6.83421e-26	50.6204
UGT8	-2.0791	4.52018	-11.8521	4.50632e-27	6.83421e-26	50.6202
HSPD1P6	0.746139	0.488956	11.8493	4.60971e-27	6.98665e-26	50.5977
TRIM56	0.926917	3.14093	11.8444	4.80306e-27	7.27517e-26	50.557
GARS	0.728164	6.12949	11.8356	5.1617e-27	7.81354e-26	50.4855
NOP10	0.672853	6.96846	11.8351	5.18308e-27	7.84102e-26	50.4814
RHBDF1	1.03696	3.76458	11.8327	5.28848e-27	7.9955e-26	50.4615
GRIA2	-1.63747	5.63165	-11.8318	5.32763e-27	8.04932e-26	50.4542
H2AFY2	-1.52021	3.97253	-11.8317	5.3307e-27	8.04932e-26	50.4536
PRKCE	-1.06466	3.29143	-11.8312	5.35499e-27	8.08099e-26	50.4491
RBP1	2.34014	5.21673	11.8291	5.44642e-27	8.21387e-26	50.4323
PNKP	0.690435	4.44936	11.8286	5.47259e-27	8.24822e-26	50.4275
HTR2A	-1.21433	1.42987	-11.8253	5.62221e-27	8.46848e-26	50.4008
RP11-479G22.8	0.630357	0.838511	11.8247	5.65233e-27	8.50858e-26	50.3955
SRRM4	-1.2381	1.29067	-11.8241	5.67712e-27	8.54061e-26	50.3911
GMPPB	0.728005	3.25103	11.8228	5.74123e-27	8.63172e-26	50.38
FER1L4	1.2691	1.271	11.8202	5.86467e-27	8.81186e-26	50.3589
KIF5C	-1.25448	5.86495	-11.8173	6.00836e-27	9.02218e-26	50.3349
DHTKD1	-0.80165	4.00879	-11.8168	6.03248e-27	9.05281e-26	50.3309
TMEM257	-0.994681	1.58766	-11.8148	6.13434e-27	9.19999e-26	50.3143
MYH7B	-0.833524	1.64595	-11.8139	6.17609e-27	9.2569e-26	50.3076
WNK2	-1.62769	3.21676	-11.811	6.3286e-27	9.47965e-26	50.2834
LINC00515	-0.734133	1.29701	-11.8079	6.49314e-27	9.72013e-26	50.2579
MKX	-1.22477	1.4455	-11.8073	6.52301e-27	9.75884e-26	50.2534
CAV2	1.42012	3.62893	11.8064	6.57443e-27	9.82973e-26	50.2456
GEM	1.46071	4.03407	11.8061	6.58906e-27	9.84554e-26	50.2434
ERRFI1	1.02747	4.05607	11.8057	6.61105e-27	9.87234e-26	50.2401
CADM2	-1.7426	4.76659	-11.8051	6.64602e-27	9.91847e-26	50.2349
SPI1	1.26241	5.02303	11.801	6.87035e-27	1.0247e-25	50.2019
GRID1	-0.9849	4.25065	-11.7999	6.93746e-27	1.03407e-25	50.1923
PAXBP1-AS1	-0.645053	1.94488	-11.7964	7.14064e-27	1.06371e-25	50.1637
SRRM3	-1.59157	3.27864	-11.7918	7.41168e-27	1.10341e-25	50.1267
PSD2	-1.70705	4.88004	-11.7893	7.5722e-27	1.12661e-25	50.1055
ENO1	0.757584	9.44692	11.7861	7.77153e-27	1.15556e-25	50.0797
KLHDC3	-0.59547	6.75645	-11.7857	7.79894e-27	1.15893e-25	50.0762
C9orf64	1.18008	2.62834	11.7827	7.995e-27	1.18708e-25	50.0516
ERMAP	0.699337	3.17697	11.7826	7.99811e-27	1.18708e-25	50.0512
SEC31A	0.585224	6.08121	11.7803	8.15444e-27	1.20954e-25	50.032
TSPYL4	-0.836506	5.3284	-11.7783	8.29091e-27	1.22904e-25	50.0155
CDH18	-1.49492	1.99698	-11.7774	8.34734e-27	1.23665e-25	50.0088
TK1	1.40005	2.94315	11.7757	8.46908e-27	1.25392e-25	49.9945
FOXS1	1.08042	1.91236	11.7754	8.49208e-27	1.25656e-25	49.9918
RP11-65J3.1	1.23448	2.89915	11.7749	8.52528e-27	1.26071e-25	49.9879
ST6GAL2	-1.61344	2.7044	-11.7729	8.66632e-27	1.28078e-25	49.9716
CDC42	0.647933	7.21173	11.7728	8.67343e-27	1.28105e-25	49.9708
PSMD8	0.648805	6.98624	11.7678	9.03696e-27	1.33394e-25	49.9301
PNMA3	-1.36633	2.25436	-11.7651	9.24048e-27	1.36285e-25	49.908
ACSS3	1.42801	3.04996	11.7651	9.24406e-27	1.36285e-25	49.9076
CRTAP	0.775352	6.35954	11.7631	9.39267e-27	1.38393e-25	49.8918
ACBD5	-0.801773	5.18181	-11.7614	9.52724e-27	1.4029e-25	49.8777
MGAT3	-1.13166	3.67831	-11.7598	9.65733e-27	1.4212e-25	49.8642
CEBPB	1.2828	4.61425	11.758	9.79754e-27	1.44096e-25	49.85
PC	-0.681379	5.31902	-11.7574	9.84768e-27	1.44746e-25	49.8449
PINLYP	1.56293	3.11661	11.7559	9.96858e-27	1.46435e-25	49.8328
GALNT9	-1.6979	2.73394	-11.7461	1.0806e-26	1.5864e-25	49.7528
PRKCZ	-1.3635	4.67837	-11.7456	1.08533e-26	1.59238e-25	49.7485
BRI3	0.66758	7.01304	11.7447	1.09313e-26	1.60286e-25	49.7414
REST	0.805234	2.7525	11.7437	1.10278e-26	1.61604e-25	49.7326
IFRD1	0.763081	5.60986	11.7406	1.13102e-26	1.65643e-25	49.7076
COL5A3	1.30643	4.16001	11.738	1.15568e-26	1.69152e-25	49.6862
FBXW4	-0.730308	5.22175	-11.7371	1.16403e-26	1.70272e-25	49.679
NCF4	1.08645	3.29641	11.7366	1.16911e-26	1.70881e-25	49.6747
CEP55	1.31532	1.89902	11.7365	1.1696e-26	1.70881e-25	49.6743
CHD1	0.689232	4.21592	11.7353	1.18202e-26	1.72592e-25	49.6638
CYSTM1	0.972336	5.36548	11.734	1.19473e-26	1.74343e-25	49.6532
CEP89	0.819459	3.74788	11.7337	1.19762e-26	1.7466e-25	49.6508
CTD-2521M24.9	1.147	2.29685	11.7296	1.23886e-26	1.80566e-25	49.6173
CD74	1.74931	9.98479	11.7282	1.25293e-26	1.82508e-25	49.6061
FSD1L	-0.953296	2.95767	-11.7249	1.28693e-26	1.87348e-25	49.5795
KIAA1279	-0.6425	5.07034	-11.721	1.32943e-26	1.9342e-25	49.5473
CELF4	-1.96081	3.26009	-11.7196	1.34465e-26	1.95517e-25	49.536
MAGOH	0.838464	5.4747	11.719	1.35086e-26	1.96303e-25	49.5314
SIPA1L1	0.925148	4.82974	11.7179	1.36373e-26	1.98055e-25	49.522
BHLHE40	1.37133	4.83604	11.7173	1.37091e-26	1.98877e-25	49.5168
RP11-143K11.5	-0.797009	0.647622	-11.7172	1.37103e-26	1.98877e-25	49.5167
ABRACL	1.03714	3.81748	11.7161	1.38347e-26	2.00562e-25	49.5078
TMEM59L	-1.09931	6.65912	-11.7121	1.43027e-26	2.07223e-25	49.4748
CD300C	0.875191	1.57645	11.7103	1.45153e-26	2.10178e-25	49.4601
SCD	-1.398	7.6817	-11.7097	1.45866e-26	2.11085e-25	49.4553
USB1	0.550987	4.80905	11.7085	1.47345e-26	2.13099e-25	49.4453
SHKBP1	0.867076	4.75486	11.7049	1.51714e-26	2.19287e-25	49.4163
ABHD15	0.651062	2.48081	11.7016	1.55892e-26	2.25192e-25	49.3894
ASPN	1.25225	1.53666	11.7	1.58079e-26	2.28197e-25	49.3756
SLC7A7	1.12497	3.52488	11.6999	1.5816e-26	2.28197e-25	49.375
ORAI2	0.810793	5.00577	11.6996	1.58499e-26	2.28551e-25	49.3729
RP11-295G20.2	0.83632	2.15822	11.692	1.68712e-26	2.43028e-25	49.311
SNAP25	-2.48086	5.97389	-11.692	1.68739e-26	2.43028e-25	49.3108
CCL26	0.884117	0.817762	11.6896	1.72115e-26	2.47744e-25	49.2912
LILRA6	1.11033	1.22931	11.6893	1.72561e-26	2.48239e-25	49.2886
AP3B2	-1.15345	4.38392	-11.6885	1.73699e-26	2.49729e-25	49.2821
KHDRBS2	-1.03168	1.0471	-11.682	1.83198e-26	2.6323e-25	49.2293
PAXIP1-AS2	0.946404	2.39696	11.6805	1.8555e-26	2.66452e-25	49.2167
ACTG1	0.695177	10.9811	11.6799	1.8646e-26	2.67601e-25	49.2118
HIPK2	-1.08734	5.51411	-11.6773	1.90418e-26	2.73119e-25	49.191
C19orf40	0.707772	1.64514	11.6771	1.90771e-26	2.73465e-25	49.1891
MALL	0.863742	1.22905	11.6752	1.93797e-26	2.77639e-25	49.1735
SMC4	1.32059	4.21379	11.672	1.98969e-26	2.84881e-25	49.1474
RNF144B	0.757942	2.11126	11.6716	1.99584e-26	2.85593e-25	49.1444
TLR2	1.37024	2.88951	11.6686	2.04555e-26	2.92534e-25	49.12
PID1	-1.42357	4.93409	-11.6676	2.06296e-26	2.9485e-25	49.1116
RIMS1	-1.4409	2.0611	-11.6608	2.18162e-26	3.11627e-25	49.0561
FAM46B	1.17018	1.31225	11.6597	2.2011e-26	3.14225e-25	49.0473
DNAJC3	0.631476	3.94307	11.6571	2.24791e-26	3.20719e-25	49.0264
TMED3	0.605137	5.56377	11.6556	2.27706e-26	3.24688e-25	49.0136
VAMP2	-0.799949	7.21273	-11.6537	2.31297e-26	3.29615e-25	48.9981
YY2	0.612176	1.17934	11.6524	2.33729e-26	3.32886e-25	48.9878
ANGPTL4	1.82621	4.05639	11.6519	2.34599e-26	3.3393e-25	48.9841
C2orf66	0.550234	0.55754	11.6506	2.37227e-26	3.37473e-25	48.973
RNF149	1.03019	4.17669	11.6467	2.44918e-26	3.4821e-25	48.9414
ATP8B1	0.66272	1.13991	11.6465	2.45374e-26	3.48655e-25	48.9395
TWISTNB	0.61489	3.28901	11.645	2.48335e-26	3.52656e-25	48.9276
ARPC3	0.539251	7.8426	11.6355	2.68448e-26	3.80996e-25	48.8504
ABHD6	-0.916632	4.58565	-11.6347	2.70209e-26	3.83272e-25	48.8439
ARSD	1.06197	3.14958	11.6338	2.72242e-26	3.8593e-25	48.8365
ABAT	-1.3094	6.76316	-11.632	2.76313e-26	3.91473e-25	48.8218
KRT7	1.16897	1.2422	11.6298	2.81408e-26	3.98459e-25	48.8037
STXBP1	-1.24466	5.50235	-11.6294	2.82352e-26	3.99563e-25	48.8004
BCAM	0.923158	4.44974	11.629	2.83267e-26	4.00626e-25	48.7971
EPHB1	-1.57998	4.12586	-11.6258	2.90857e-26	4.1112e-25	48.7709
IL13RA2	2.1817	2.52903	11.624	2.9509e-26	4.16862e-25	48.7566
ATP1A1	0.856616	7.35431	11.6221	2.99825e-26	4.23305e-25	48.7408
GRID2	-1.39739	2.48833	-11.6203	3.04273e-26	4.29335e-25	48.7262
TCTN2	0.852044	3.22252	11.6184	3.09032e-26	4.35797e-25	48.7108
CTD-3193O13.11	-1.51465	3.08192	-11.6175	3.11381e-26	4.38856e-25	48.7033
PDXP	-1.31357	4.97019	-11.6173	3.11746e-26	4.39116e-25	48.7022
NCF1B	1.01624	1.97564	11.6153	3.16913e-26	4.46135e-25	48.6859
CDH5	0.969288	3.39222	11.6148	3.18173e-26	4.47651e-25	48.6819
CA10	-2.20677	3.31685	-11.6145	3.19098e-26	4.48692e-25	48.679
GFRA1	-1.51889	2.28766	-11.6143	3.19474e-26	4.48961e-25	48.6779
PSMC4	0.581161	6.21835	11.6116	3.2688e-26	4.59105e-25	48.6551
UNC93B1	1.12738	4.12476	11.6109	3.28727e-26	4.61431e-25	48.6496
NAB2	0.81793	4.34811	11.6099	3.31472e-26	4.65016e-25	48.6413
GGCT	0.678402	5.57155	11.6083	3.35721e-26	4.70706e-25	48.6287
VWA5B2	-1.22224	2.2661	-11.6056	3.4326e-26	4.80999e-25	48.6067
TANK	0.564662	5.14242	11.6048	3.45607e-26	4.84009e-25	48.5999
APOL2	0.959261	5.42523	11.6042	3.47339e-26	4.86155e-25	48.5949
MOXD1	2.34649	2.8298	11.6039	3.48134e-26	4.86988e-25	48.5927
PPP3CB	-0.799531	5.17695	-11.6026	3.51928e-26	4.92011e-25	48.5819
STAT5A	0.921979	3.22114	11.5933	3.79797e-26	5.30669e-25	48.5064
ORAI1	0.670159	3.08308	11.5909	3.87159e-26	5.40645e-25	48.4873
CKLF	0.745052	5.70568	11.5899	3.9029e-26	5.44704e-25	48.4793
NANS	0.595103	5.09081	11.5891	3.9305e-26	5.48241e-25	48.4724
S100A9	2.30713	4.84223	11.5848	4.07143e-26	5.67573e-25	48.4374
HSPB6	1.81342	4.64922	11.5825	4.14767e-26	5.77871e-25	48.419
NANP	0.618062	1.8981	11.5807	4.2114e-26	5.86414e-25	48.4039
PGPEP1	0.636245	4.18651	11.5742	4.43998e-26	6.17889e-25	48.3515
NEGR1	-1.5322	3.25634	-11.5711	4.55487e-26	6.33515e-25	48.3262
PKP4	-0.900797	5.49185	-11.5696	4.61266e-26	6.41186e-25	48.3137
WARS2	0.604969	2.85767	11.5684	4.6564e-26	6.46897e-25	48.3043
DAPK3	0.7181	6.04867	11.5669	4.71482e-26	6.54638e-25	48.292
RP11-696D21.2	0.687788	0.5061	11.5665	4.7306e-26	6.56256e-25	48.2886
LRRC37B	-0.700486	4.23212	-11.5664	4.73186e-26	6.56256e-25	48.2884
RP11-227B21.2	-1.31927	1.18721	-11.5649	4.7909e-26	6.64065e-25	48.2761
BEX2	-1.48264	5.70546	-11.5604	4.97339e-26	6.88968e-25	48.239
EHBP1L1	0.864357	4.08304	11.557	5.11328e-26	7.07944e-25	48.2115
TYROBP	1.32412	7.20312	11.5534	5.26619e-26	7.28699e-25	48.1823
RP11-373D23.3	0.721471	0.863057	11.5521	5.32241e-26	7.3606e-25	48.1718
C21orf62	1.79214	3.59251	11.5505	5.39366e-26	7.45102e-25	48.1586
RILPL2	0.754403	3.84536	11.5505	5.39392e-26	7.45102e-25	48.1585
GNA15	1.00767	2.47172	11.5499	5.42026e-26	7.48316e-25	48.1537
CPQ	1.19459	3.94121	11.5484	5.48627e-26	7.57e-25	48.1417
SPRED2	0.8956	4.49214	11.547	5.54935e-26	7.6527e-25	48.1304
RP11-84A19.3	0.84752	0.511869	11.5468	5.55944e-26	7.66226e-25	48.1286
PLCL1	-1.12922	3.02175	-11.546	5.59492e-26	7.70679e-25	48.1223
MRGBP	0.670727	4.00345	11.5448	5.65094e-26	7.77956e-25	48.1124
TM7SF2	-0.862821	5.30625	-11.5447	5.65597e-26	7.78207e-25	48.1115
BCL2A1	1.72018	2.53336	11.5441	5.68094e-26	7.81202e-25	48.1071
TMEM230	0.563058	6.74276	11.5432	5.72475e-26	7.86781e-25	48.0995
TSPAN9	0.823589	3.51743	11.5385	5.9505e-26	8.17345e-25	48.0612
STK32C	-0.803699	4.18327	-11.5319	6.27921e-26	8.61874e-25	48.0079
MAGEH1	-1.0817	5.93451	-11.5318	6.28177e-26	8.61874e-25	48.0074
RFTN2	-1.1328	5.3172	-11.5259	6.5972e-26	9.04642e-25	47.9589
RP11-245J24.1	-1.08796	0.79454	-11.5247	6.66267e-26	9.13105e-25	47.9491
HLA-DMA	1.48005	5.66232	11.5235	6.72498e-26	9.21126e-25	47.9399
ATL3	0.767179	3.75631	11.5219	6.81427e-26	9.3283e-25	47.9268
PLB1	1.00107	2.41618	11.5155	7.18305e-26	9.8276e-25	47.8745
LRRC16B	-1.03081	2.60622	-11.5152	7.19727e-26	9.84153e-25	47.8726
KBTBD6	-0.797006	3.47537	-11.5151	7.20388e-26	9.84504e-25	47.8716
CIDEB	0.897469	2.10028	11.5119	7.39582e-26	1.00983e-24	47.8456
PLP1	-2.43178	9.10193	-11.5119	7.39748e-26	1.00983e-24	47.8454
SLC6A6	1.09338	2.83232	11.5117	7.40552e-26	1.01036e-24	47.8443
HLA-DRA	1.81008	7.90823	11.5092	7.55968e-26	1.03081e-24	47.8238
CTD-3138B18.5	0.522878	1.61295	11.5086	7.59981e-26	1.0357e-24	47.8186
SEPHS2	0.592909	5.09581	11.5067	7.71858e-26	1.0513e-24	47.8032
OAF	1.13971	3.81751	11.5031	7.94448e-26	1.08146e-24	47.7746
KRT8P12	0.614562	3.10608	11.5011	8.07719e-26	1.09891e-24	47.7582
KLHDC8A	1.69071	4.92393	11.5008	8.09481e-26	1.1007e-24	47.756
RICTOR	-0.816716	3.24915	-11.5006	8.10907e-26	1.10202e-24	47.7543
LYPLA2	0.717677	5.06362	11.4993	8.19593e-26	1.1132e-24	47.7437
TAGLN3	-1.72195	5.49831	-11.4979	8.28944e-26	1.12527e-24	47.7325
NFAM1	0.852454	1.88689	11.4962	8.40512e-26	1.14034e-24	47.7187
MYT1	-1.68466	2.70676	-11.4958	8.43883e-26	1.14428e-24	47.7148
ANKS1B	-1.48418	4.84734	-11.4955	8.4532e-26	1.14559e-24	47.7131
TLN1	0.761097	6.42633	11.4882	8.9741e-26	1.2155e-24	47.6538
DACH2	-1.29911	1.31663	-11.4849	9.22346e-26	1.24858e-24	47.6266
PLEKHG3	-0.98152	3.87524	-11.4829	9.37644e-26	1.26858e-24	47.6103
ACVR2B	-0.755541	2.01033	-11.4805	9.55723e-26	1.29183e-24	47.5914
IMPDH1	0.699908	4.48556	11.4805	9.55892e-26	1.29183e-24	47.5912
XAF1	1.29842	4.31226	11.4797	9.6196e-26	1.29931e-24	47.5849
MFSD6	-0.896918	4.66008	-11.4786	9.71257e-26	1.31114e-24	47.5754
RP11-285F16.1	-1.11375	1.58633	-11.4771	9.82584e-26	1.3257e-24	47.5639
GNAI2	0.562523	8.10185	11.4756	9.95204e-26	1.34198e-24	47.5512
HLA-A	1.41642	8.42373	11.4754	9.96347e-26	1.34278e-24	47.5501
LRP1B	-1.15864	3.41358	-11.4751	9.99193e-26	1.34587e-24	47.5473
PNMAL2	-1.12656	2.86159	-11.4716	1.02831e-25	1.38432e-24	47.5188
CD68	1.44604	6.66191	11.4669	1.06862e-25	1.43779e-24	47.4807
RBBP8	0.917682	4.09584	11.4634	1.09906e-25	1.47794e-24	47.4528
COL22A1	1.87763	2.65961	11.4619	1.11318e-25	1.49609e-24	47.4402
RNPEP	0.616711	4.77933	11.4616	1.1157e-25	1.49864e-24	47.4379
IL13RA1	1.08329	4.53109	11.4606	1.12471e-25	1.50991e-24	47.43
ERGIC1	0.637768	6.1318	11.4595	1.13512e-25	1.52306e-24	47.4208
SLC16A9	-1.19524	3.71546	-11.4572	1.15654e-25	1.55093e-24	47.4023
TMEM45A	1.26287	3.86487	11.4571	1.15723e-25	1.55101e-24	47.4017
AC002429.5	-0.825266	0.973631	-11.4543	1.18423e-25	1.58632e-24	47.3788
LINC00601	0.542562	0.481185	11.454	1.18658e-25	1.58859e-24	47.3769
CORO6	-1.23632	2.56209	-11.4475	1.25141e-25	1.67447e-24	47.3241
RPF1	0.628281	4.86877	11.4427	1.30137e-25	1.74036e-24	47.2853
ALDH6A1	-1.04596	5.06476	-11.4406	1.32435e-25	1.76918e-24	47.268
PCDH12	1.03054	2.38671	11.4406	1.32437e-25	1.76918e-24	47.268
C15orf59	-1.49089	5.56193	-11.4387	1.34477e-25	1.79544e-24	47.2528
CRYZ	0.902084	4.45801	11.4377	1.35564e-25	1.80896e-24	47.2448
ASIC1	-1.36208	5.02482	-11.4376	1.35729e-25	1.81017e-24	47.2436
MCL1	0.805216	6.80818	11.4366	1.36842e-25	1.82401e-24	47.2355
GDF10	-1.41878	1.65225	-11.4352	1.38316e-25	1.84265e-24	47.2249
ERP44	0.503552	3.84324	11.4351	1.38514e-25	1.84428e-24	47.2235
STAT6	0.859745	4.06782	11.4324	1.41523e-25	1.8833e-24	47.2022
FA2H	-1.96102	3.31012	-11.4314	1.42767e-25	1.89882e-24	47.1935
TTBK2	-0.65102	2.88982	-11.4308	1.43425e-25	1.90562e-24	47.1889
CTB-13F3.1	0.762522	0.856982	11.4308	1.43435e-25	1.90562e-24	47.1889
PDGFRB	1.11197	4.59389	11.4303	1.43969e-25	1.91167e-24	47.1852
USP43	-1.23086	2.08068	-11.4247	1.50715e-25	2.00016e-24	47.1398
ZBTB47	-0.7816	5.30504	-11.4212	1.55058e-25	2.05573e-24	47.1116
CCR5	1.10069	1.63035	11.4212	1.55119e-25	2.05573e-24	47.1112
RP11-290F20.3	1.35659	1.35699	11.4212	1.55156e-25	2.05573e-24	47.111
DENND2D	1.22063	2.40173	11.4194	1.57379e-25	2.08405e-24	47.0969
MFSD7	0.783864	1.72837	11.4192	1.57587e-25	2.08567e-24	47.0956
RGS7	-1.43924	2.38998	-11.4166	1.60964e-25	2.12921e-24	47.0746
SIPA1	1.02456	4.78396	11.4099	1.70007e-25	2.2476e-24	47.0204
RP13-650J16.1	-0.847627	1.38345	-11.4093	1.70877e-25	2.25788e-24	47.0153
OSBPL10	1.02047	2.05955	11.4085	1.72024e-25	2.2718e-24	47.0087
RNF165	-1.23144	2.87943	-11.4046	1.7763e-25	2.34456e-24	46.9769
TOX3	-1.62782	3.028	-11.3991	1.85738e-25	2.45026e-24	46.9326
F13A1	2.18742	3.52391	11.3983	1.86961e-25	2.46505e-24	46.9261
PPP4R4	-1.29106	1.61973	-11.3976	1.8792e-25	2.47636e-24	46.9211
RP11-423G4.7	-0.925611	0.773	-11.3943	1.9311e-25	2.54336e-24	46.8941
SRGAP3	-0.838656	3.92397	-11.392	1.96727e-25	2.5896e-24	46.8757
IL8	2.55682	2.57036	11.3915	1.9762e-25	2.59995e-24	46.8712
LRRC7	-1.19739	1.72241	-11.3899	2.00193e-25	2.63237e-24	46.8583
CLEC7A	1.25627	3.08824	11.383	2.11641e-25	2.7814e-24	46.8032
EYA1	-1.64316	2.75892	-11.3824	2.12753e-25	2.79451e-24	46.798
CDH10	-1.33134	3.75025	-11.3774	2.21623e-25	2.90937e-24	46.7575
SOAT1	0.932968	3.97136	11.3773	2.21737e-25	2.90937e-24	46.757
SLC16A1	0.869234	5.47589	11.375	2.25908e-25	2.9625e-24	46.7385
PLXDC1	1.1202	4.45785	11.3717	2.32146e-25	3.04266e-24	46.7115
EVI5L	-0.62312	4.86119	-11.3715	2.32553e-25	3.04636e-24	46.7098
ELAVL4	-1.5586	3.68349	-11.3676	2.39926e-25	3.14125e-24	46.6789
AHR	1.29211	3.27866	11.3666	2.41896e-25	3.16533e-24	46.6708
ALPK3	0.873216	1.75606	11.3633	2.4857e-25	3.25092e-24	46.6438
PAAF1	-0.665527	5.29981	-11.3605	2.54193e-25	3.32267e-24	46.6216
TBX2	1.08934	3.41633	11.3596	2.5614e-25	3.34633e-24	46.614
PFKL	0.516204	6.61074	11.3565	2.62633e-25	3.42932e-24	46.5892
PRKACA	0.543983	6.04532	11.3508	2.75127e-25	3.59053e-24	46.5432
RP11-1C8.4	-0.835488	0.747726	-11.3499	2.77234e-25	3.61608e-24	46.5356
BOLA3	0.588661	5.17562	11.347	2.83767e-25	3.69932e-24	46.5125
GAP43	1.45837	7.46939	11.3444	2.89878e-25	3.77695e-24	46.4914
LETMD1	-0.546939	5.37483	-11.342	2.95543e-25	3.84871e-24	46.4722
TEAD2	1.32161	3.1111	11.3415	2.96645e-25	3.86099e-24	46.4685
WBSCR16	0.513885	5.01975	11.3414	2.96982e-25	3.86193e-24	46.4674
CRYL1	-0.720058	6.06285	-11.3414	2.97035e-25	3.86193e-24	46.4672
KB-1125A3.11	-0.774892	1.24321	-11.3355	3.1153e-25	4.04823e-24	46.42
2021-09-09	0.721056	7.08224	11.334	3.15348e-25	4.09566e-24	46.4079
NRXN2	-1.25989	6.65333	-11.3332	3.17556e-25	4.12213e-24	46.401
HSD11B1L	-0.63961	4.9261	-11.333	3.17908e-25	4.12449e-24	46.3999
MOAP1	-0.83005	5.35562	-11.3326	3.18897e-25	4.13464e-24	46.3968
MYL4	0.699058	0.666458	11.3326	3.1903e-25	4.13464e-24	46.3964
SERINC2	1.26634	2.09265	11.3318	3.21225e-25	4.16088e-24	46.3896
ATRNL1	-1.34998	3.19255	-11.3309	3.23391e-25	4.1867e-24	46.3829
SHANK1	-1.56416	2.86467	-11.328	3.31105e-25	4.28429e-24	46.3596
ATG4A	0.504849	3.17531	11.3269	3.34131e-25	4.32115e-24	46.3505
CD4	1.10431	4.79345	11.3263	3.35668e-25	4.33871e-24	46.346
APOBEC3B	0.973655	1.27879	11.3249	3.39484e-25	4.38571e-24	46.3348
TACC3	1.45669	3.9348	11.3248	3.3996e-25	4.38953e-24	46.3334
FPR1	1.60976	4.0375	11.3246	3.40416e-25	4.39309e-24	46.3321
DLL4	1.03891	2.39671	11.3221	3.47336e-25	4.48001e-24	46.3121
SERPINA5	1.59646	1.7358	11.3214	3.49523e-25	4.50569e-24	46.3059
OSCAR	1.05406	2.0754	11.3213	3.49698e-25	4.50569e-24	46.3054
TBX15	1.0327	2.00593	11.3203	3.52486e-25	4.53922e-24	46.2975
PIM3	0.802812	4.24618	11.3197	3.54317e-25	4.56037e-24	46.2924
MAFF	1.18799	3.15394	11.3196	3.54587e-25	4.56144e-24	46.2916
PARD6A	-0.706802	3.7807	-11.3153	3.67246e-25	4.72178e-24	46.2569
MS4A6A	1.86853	5.79803	11.315	3.6793e-25	4.72808e-24	46.255
ASRGL1	-0.881571	5.22007	-11.3148	3.68584e-25	4.73398e-24	46.2533
PAQR6	-1.50933	6.37462	-11.3135	3.72555e-25	4.78247e-24	46.2426
TPST1	0.928572	5.43407	11.312	3.77206e-25	4.83961e-24	46.2303
AGAP2-AS1	1.51817	2.23072	11.3097	3.84302e-25	4.92806e-24	46.2119
EFNB1	0.857631	3.51546	11.3089	3.86902e-25	4.95878e-24	46.2052
UAP1	0.78671	4.55498	11.3064	3.94664e-25	5.0556e-24	46.1855
KCNK3	-1.19318	1.68051	-11.2983	4.21593e-25	5.39773e-24	46.1201
ADD3	-1.00371	6.49135	-11.2979	4.22891e-25	5.41149e-24	46.117
RAPGEFL1	-0.935701	3.64507	-11.2952	4.32174e-25	5.52737e-24	46.0955
KPNA2	0.9625	5.55515	11.2937	4.37468e-25	5.59214e-24	46.0834
UBASH3B	0.833262	2.14495	11.293	4.40071e-25	5.62246e-24	46.0776
SCD5	-1.21426	8.2571	-11.2909	4.47454e-25	5.71379e-24	46.0611
POR	0.570124	5.83834	11.29	4.51001e-25	5.75606e-24	46.0532
LAPTM5	1.32415	7.1575	11.2898	4.51737e-25	5.76243e-24	46.0516
FADD	0.679261	3.98555	11.2888	4.55147e-25	5.80289e-24	46.0442
HCCS	0.574186	3.87827	11.2869	4.62249e-25	5.89035e-24	46.0288
PEA15	-0.937418	10.0564	-11.2863	4.64454e-25	5.91535e-24	46.0241
GABRD	-1.74686	2.99257	-11.286	4.65698e-25	5.92808e-24	46.0214
TOB1-AS1	-0.666501	1.88752	-11.2849	4.70021e-25	5.97998e-24	46.0123
SYNGR1	-1.07314	4.87972	-11.2818	4.81997e-25	6.12915e-24	45.9873
LINC00643	-1.54045	2.2925	-11.2798	4.89711e-25	6.22398e-24	45.9716
TMEM87B	0.61472	2.6161	11.2796	4.90733e-25	6.23371e-24	45.9695
MMAA	0.538388	2.29071	11.2786	4.94656e-25	6.28027e-24	45.9617
DNAJC2	0.640618	4.4984	11.2776	4.98537e-25	6.32625e-24	45.9539
XKR7	-1.08013	1.03434	-11.2771	5.00601e-25	6.34912e-24	45.9498
MICU3	-0.989065	2.79224	-11.2761	5.04716e-25	6.39798e-24	45.9417
PABPC5	-1.19668	1.96328	-11.2714	5.24432e-25	6.64444e-24	45.9037
DGCR10	-0.741227	0.743434	-11.271	5.26168e-25	6.66296e-24	45.9004
CLEC18A	1.17622	2.11729	11.27	5.30292e-25	6.71169e-24	45.8927
AF131216.5	-1.47492	2.35314	-11.2673	5.42225e-25	6.85917e-24	45.8706
LAPTM4A	0.694876	7.41504	11.2671	5.43e-25	6.8654e-24	45.8692
LILRB2	1.06032	1.96482	11.2659	5.48061e-25	6.92578e-24	45.86
2021-09-15	0.772009	7.23141	11.2641	5.56451e-25	7.02815e-24	45.845
HK2	1.2536	3.48101	11.2633	5.59793e-25	7.0667e-24	45.839
NADK	0.682272	5.31587	11.2622	5.64873e-25	7.12712e-24	45.8301
PBLD	-0.665467	2.94223	-11.2613	5.6888e-25	7.17396e-24	45.8231
ATRAID	0.579686	6.73117	11.2598	5.75875e-25	7.25841e-24	45.811
SLC2A3	1.30829	4.25302	11.2596	5.76832e-25	7.26671e-24	45.8093
SNHG14	-0.829686	5.39652	-11.2594	5.77846e-25	7.27572e-24	45.8076
HMX1	-1.72121	2.45738	-11.2513	6.17293e-25	7.76838e-24	45.7421
LRTM2	-1.35413	1.35245	-11.2491	6.28363e-25	7.9036e-24	45.7245
KCNK6	0.650947	1.33359	11.2469	6.39501e-25	8.03954e-24	45.7071
MLEC	0.615533	5.88032	11.2458	6.44965e-25	8.10403e-24	45.6987
SUMF2	0.688591	6.56033	11.2428	6.61158e-25	8.30322e-24	45.6741
CHRDL2	1.18411	1.03667	11.2417	6.6713e-25	8.37018e-24	45.6652
HCLS1	1.19453	5.20907	11.2417	6.67179e-25	8.37018e-24	45.6651
GALNS	0.569	4.09563	11.2355	7.01164e-25	8.79202e-24	45.6158
ESAM	0.982575	4.71897	11.2272	7.50035e-25	9.39998e-24	45.5491
CEP68	-0.597826	3.96355	-11.2255	7.6046e-25	9.52573e-24	45.5354
IL7	0.800996	1.07815	11.2244	7.67186e-25	9.60502e-24	45.5266
STXBP6	-1.35126	2.94908	-11.2192	8.00456e-25	1.00164e-23	45.4846
GPSM3	1.06417	4.18384	11.2191	8.01176e-25	1.00203e-23	45.4837
RP11-879F14.2	0.676559	0.826519	11.218	8.08308e-25	1.01043e-23	45.4749
MALSU1	0.590315	5.61561	11.2176	8.11007e-25	1.01328e-23	45.4716
DPAGT1	0.570947	4.59819	11.2174	8.11959e-25	1.01395e-23	45.4704
TPRG1	0.753695	1.06083	11.2139	8.35652e-25	1.043e-23	45.4419
PPM1K	-0.897011	4.22352	-11.2122	8.47018e-25	1.05664e-23	45.4285
ARNT2	-0.871041	5.93972	-11.2093	8.67122e-25	1.08117e-23	45.4053
ORMDL2	0.657548	4.57255	11.2047	8.99924e-25	1.12149e-23	45.3685
RP11-441F2.5	-0.962298	1.6869	-11.2038	9.06128e-25	1.12865e-23	45.3617
FZD7	1.41603	3.39353	11.202	9.19429e-25	1.14463e-23	45.3472
ALOX5	1.23633	3.80774	11.2014	9.23927e-25	1.14964e-23	45.3424
HDAC11	-0.956622	4.84594	-11.201	9.27209e-25	1.15313e-23	45.3389
KLRC3	-1.6223	2.49923	-11.1996	9.37717e-25	1.16561e-23	45.3277
CCK	-2.55638	3.18693	-11.1977	9.52175e-25	1.18297e-23	45.3125
EGLN2	0.575675	5.50779	11.195	9.73574e-25	1.20894e-23	45.2905
DOK2	1.00107	1.57199	11.1942	9.79736e-25	1.21597e-23	45.2843
HEBP2	0.809293	3.82125	11.1937	9.8334e-25	1.21982e-23	45.2806
RP11-161H23.5	2.39023	2.27792	11.1922	9.95529e-25	1.23431e-23	45.2684
MAP1LC3C	1.01382	0.872681	11.1896	1.01682e-24	1.26007e-23	45.2474
SP110	0.851146	4.16108	11.1886	1.0252e-24	1.2694e-23	45.2393
SLC52A2	0.596714	4.89331	11.1886	1.02539e-24	1.2694e-23	45.2391
RP11-513M16.7	-1.16306	2.03028	-11.1858	1.04891e-24	1.29785e-23	45.2166
FEZF2	-1.05106	1.36341	-11.1846	1.05861e-24	1.30919e-23	45.2075
RND1	-1.16615	3.75164	-11.1838	1.06569e-24	1.31728e-23	45.2009
FZD5	0.749127	1.61996	11.1815	1.08516e-24	1.34066e-23	45.183
AC093616.4	0.847378	2.51749	11.1803	1.09659e-24	1.35409e-23	45.1726
RP11-1263C18.1	-1.23989	1.33201	-11.1761	1.13354e-24	1.39901e-23	45.1397
SEMA6B	-1.09398	4.39742	-11.1753	1.14173e-24	1.4084e-23	45.1326
AC013402.2	-1.16048	3.09623	-11.1728	1.16486e-24	1.43621e-23	45.1127
HOXB2	1.58415	1.65284	11.1721	1.17167e-24	1.44388e-23	45.1069
C9orf129	-0.894777	1.20904	-11.1704	1.18699e-24	1.46201e-23	45.0941
TOE1	0.528779	3.22597	11.1692	1.19938e-24	1.47653e-23	45.0838
MIR210HG	1.26438	2.61914	11.1682	1.20833e-24	1.48678e-23	45.0764
FAXC	-0.974178	4.17089	-11.1682	1.2092e-24	1.48711e-23	45.0757
COPZ2	1.23727	4.36568	11.1671	1.21965e-24	1.49877e-23	45.0672
SLAIN2	0.820686	4.34693	11.1671	1.21992e-24	1.49877e-23	45.067
CCDC85A	-1.20186	1.86015	-11.1659	1.23092e-24	1.51152e-23	45.0581
GPHN	-0.835346	4.37474	-11.1648	1.24243e-24	1.52489e-23	45.0488
KIAA1755	-1.00157	4.10014	-11.1624	1.26651e-24	1.55367e-23	45.0298
RP6-99M1.2	1.07502	1.32407	11.1566	1.32722e-24	1.62732e-23	44.9834
TMEM136	-0.759374	3.68659	-11.1551	1.3433e-24	1.6462e-23	44.9715
NUDT22	0.492706	5.09003	11.1544	1.35099e-24	1.65479e-23	44.9658
PRPS2	1.1171	3.23911	11.1538	1.35731e-24	1.6617e-23	44.9612
CACNB4	-0.93311	2.61964	-11.1522	1.37531e-24	1.68288e-23	44.9481
MYH15	-0.721805	1.1415	-11.1502	1.39766e-24	1.70937e-23	44.9322
MBD4	0.53493	4.49538	11.1493	1.40778e-24	1.72088e-23	44.925
SHQ1	0.572182	2.72304	11.147	1.43436e-24	1.7525e-23	44.9065
AC124789.1	0.627945	0.585621	11.1462	1.44378e-24	1.76296e-23	44.9
NETO1	-1.72773	3.18047	-11.1461	1.44437e-24	1.76296e-23	44.8996
ZMPSTE24	0.664937	4.88834	11.144	1.46984e-24	1.79314e-23	44.8822
TTF2	0.784218	2.71116	11.141	1.50546e-24	1.83568e-23	44.8585
SLC22A18	0.996177	2.74688	11.1373	1.55107e-24	1.89035e-23	44.8289
AMN1	-0.708544	4.11449	-11.1332	1.60381e-24	1.95365e-23	44.7958
IGIP	-0.914429	4.13573	-11.132	1.61956e-24	1.97184e-23	44.7861
DNPEP	0.534688	5.36027	11.1305	1.63927e-24	1.99484e-23	44.7741
[truncated: 22,327 more rows]
