# Supplementary material for: Bioinformatic Analyses Identify a Prognostic Autophagy-Related Long Non-coding RNA Signature Associated With Immune Microenvironment in Diffuse Gliomas
Source: Front Cell Dev Biol. 2021 Jun 15;9:694633. doi: 10.3389/fcell.2021.694633 (PMC8239411; doi:10.3389/fcell.2021.694633)
Supplement: Supplementary file 11 [file Table_6.XLSX]

## Sheet: TCGA
ID	Description	setSize	enrichmentScore	NES	pvalue	p.adjust	qvalues	rank	leading_edge	core_enrichment
HALLMARK_APOPTOSIS	HALLMARK_APOPTOSIS	150	0.605071	2.17271	0.00142045	0.00386997	0.00114062	2658	tags=46%, list=12%, signal=41%	7076/301/51330/5327/3958/4060/7153/633/7042/837/7465/2012/1806/6648/3669/10410/3315/960/1647/3162/4313/834/857/839/1017/467/3659/929/841/355/1634/3569/706/6303/3606/3148/836/51176/914/10950/3082/1026/5551/4000/969/581/330/6890/1611/3875/840/3725/8743/672/2944/3489/2876/2064/1649/2643/8870/4739/4616/2149/835/6574/8837/1191/5159
GO:0019882	antigen processing and presentation	194	0.560903	2.08617	0.00133156	0.0183232	0.0122341	3406	tags=47%, list=16%, signal=40%	83871/10437/3117/3122/2213/3123/3119/3113/6556/10981/972/11004/3115/9493/3109/3127/7057/24137/2207/3106/3111/3383/3108/9871/1520/3077/3118/3120/3105/5698/8673/1636/3140/3107/5696/653361/54209/1535/81930/10875/5873/56992/968/1175/29108/567/829/3134/948/4688/6890/1062/8905/5971/10288/1536/29127/811/5714/1514/4689/5683/23180/5701/2209/2923/83547/925/5686/830/5721/130340/3832/3133/3693/55080/5688/570…
GO:0001787	natural killer cell proliferation	10	0.825738	1.78965	0.0035524	0.0230189	0.0153693	2785	tags=60%, list=13%, signal=52%	3606/2000/3600/3133/26191/2323
GO:0033004	negative regulation of mast cell activation	13	0.82386	1.93062	0.00172414	0.0183232	0.0122341	1600	tags=54%, list=7%, signal=50%	3598/3162/11314/1268/146722/3965/284021
GO:2000484	positive regulation of interleukin-8 secretion	14	0.792179	1.8788	0.00175747	0.0183232	0.0122341	2259	tags=71%, list=11%, signal=64%	965/929/7097/914/29108/7096/8692/3965/2150/2149
GO:2001198	regulation of dendritic cell differentiation	10	0.846462	1.83456	0.0017762	0.0183232	0.0122341	1882	tags=70%, list=9%, signal=64%	2213/28959/55365/1051/10288/3965/10859
GO:0002291	T cell activation via T cell receptor contact with antigen	10	0.856013	1.85526	0.0017762	0.0183232	0.0122341	2789	tags=90%, list=13%, signal=78%	3958/3109/3383/10875/84868/3965/10859/3683/54518

## Sheet: CGGA
ID	Description	setSize	enrichmentScore	NES	pvalue	p.adjust	qvalues	rank	leading_edge	core_enrichment
HALLMARK_APOPTOSIS	HALLMARK_APOPTOSIS	139	0.637007	2.77831	0.00136799	0.00305027	0.000770594	1928	tags=53%, list=15%, signal=45%	7076/301/51330/4060/3958/960/633/6648/5327/7042/3162/2012/837/929/857/10410/3669/1806/3315/1647/7465/3569/467/6303/3659/3489/834/1634/355/4313/5551/3725/4000/3553/4616/1017/841/7153/8870/1026/3082/840/5159/330/6890/839/6574/969/2769/3606/4739/51176/8878/914/2149/3875/581/10950/836/706/8743/1191/1611/4170/2944/2876/835/1649/3148/8837/2064/8915/2643
GO:0019882	antigen processing and presentation	186	0.487038	2.18072	0.00131926	0.00934187	0.00552611	3103	tags=49%, list=24%, signal=38%	10437/2213/6556/7057/83871/3383/3122/972/3123/3106/3113/2207/3115/10981/3108/9871/3117/968/3105/1535/8673/23180/3107/3119/1514/3127/11004/3109/9493/5971/24137/3111/3077/5873/653361/1520/5698/1509/3140/811/1536/3134/6890/4689/3693/567/10288/5696/4688/3136/948/2209/829/2923/29108/54209/7454/5721/10392/3133/3118/1175/1062/6892/10875/8905/81930/5641/64167/5701/51752/5714/130340/55080/925/64127/5715/2…
GO:0019724	B cell mediated immunity	116	0.722848	3.02335	0.00142045	0.00934187	0.00552611	1932	tags=63%, list=15%, signal=54%	3514/3500/715/2213/3501/3539/3493/23529/3538/710/3598/3426/602/3537/716/51279/718/972/28815/2207/10312/3502/28526/3494/717/28893/28912/713/712/3119/714/28442/202309/28439/23075/28908/28299/3566/3503/2302/10538/3507/28816/7040/28825/5777/28823/958/3665/28452/5788/8741/28820/28817/28434/28919/28822/28797/3586/3133/6778/28813/1191/970/10875/695/721/9156/8915/28448/7037/100423062/28638
GO:0090594	inflammatory response to wounding	10	0.787143	1.88306	0.0015949	0.00934187	0.00552611	2808	tags=100%, list=21%, signal=79%	7076/3162/4192/2896/7040/2149/89790/3091/729230/3552
GO:0038110	interleukin-2-mediated signaling pathway	10	0.820691	1.96331	0.0015949	0.00934187	0.00552611	1847	tags=80%, list=14%, signal=69%	6464/3559/3718/3561/6776/5771/3560/6850
GO:0038111	interleukin-7-mediated signaling pathway	13	0.743586	1.92012	0.00324675	0.0145995	0.00863624	1837	tags=69%, list=14%, signal=60%	8835/8651/1154/3718/3561/6776/3575/3574/6774
GO:2000482	regulation of interleukin-8 secretion	21	0.73633	2.18029	0.00159744	0.00934187	0.00552611	2042	tags=71%, list=16%, signal=60%	301/929/965/7097/7114/7096/29108/914/2149/284297/8692/3965/26191/7474/2150
